# Supplementary material for: Candidatus Liberibacter americanus induces significant reprogramming of the transcriptome of the susceptible citrus genotype
Source: BMC Genomics. 2013 Apr 12;14:247. doi: 10.1186/1471-2164-14-247 (PMC3635983; doi:10.1186/1471-2164-14-247)
Supplement: Additional file 1 — Full list of the upregulated and downregulated citrus genes found in the microarray analyses. Only those differentially expressed genes with a putative annotation with relation to Arabidopsis thaliana and with significant expression changes (adjusted p-values ≤0.05, fold change |FC| ≥ 2.0 and odds probability ≥ 0.95) are presented. [file 1471-2164-14-247-S1.xlsx]

## Sheet: All Genes
	Additional File 1 - Full list of the upregulated and downregulated citrus genes found in the microarray analysis.
	Only those differentially expressed genes with a putative annotation with relation to Arabidopsis thaliana and with significant expression changes (adjusted p-value ≤0.05, fold change |FC|≥2.0 and odds probability ≥0.95) are presented.
#	Unigene identifier (*)	Probe ID	Gene Symbol	Description	TAIR Code	BLAST Score	E-value	Log Fold Change	Adjusted p-value	odds Probability
1	CAS-CS-100022	100022	PSBQ	Encodes the PsbQ subunit of the oxygen evolving complex of photosystem II.	AT4G05180	265 bits (676)	4e-71	-1.94066	0.000575355	0.971213
2	CAS-CS-100053	100053	EDA39	EDA39 (embryo sac development arrest 39); calmodulin binding; similar to calmodulin-binding family protein [Arabidopsis thaliana] (TAIR:AT2G26190.1); similar to IQ calmodulin-binding re (GB:ABE79293.1); similar to Os01g0570800 [Oryza sativa (japonica cultivar-group)] (GB:NP_001043374.1); similar to Os05g0197300 [Oryza sativa (japonica cultivar-group)] (GB:NP_001054871.1); contains InterPro domain…	AT4G33050	313 bits (801)	4e-88	1.70732	0.000329707	0.985938
3	CAS-CS-100114	100114	NA	CTP synthase, putative / UTP--ammonia ligase, putative; similar to CTP synthase, putative / UTP--ammonia ligase, putative [Arabidopsis thaliana] (TAIR:AT2G34890.1); similar to EMB2742 (EMBRYO DEFECTIVE 2742), CTP synthase [Arabidopsis thaliana] (TAIR:AT3G12670.1); similar to unknown protein [Arabidopsis thaliana] (TAIR:AT4G20320.2); similar to putative CTP synthetase [Oryza sativa (japonica culti…	AT1G30820	171 bits (432)	5e-43	-2.50774	0.000414969	0.981007
4	CAS-CS-100115	100115	NA	proton-dependent oligopeptide transport (POT) family protein; similar to proton-dependent oligopeptide transport (POT) family protein [Arabidopsis thaliana] (TAIR:AT5G01180.1); similar to Os01g0103100 [Oryza sativa (japonica cultivar-group)] (GB:NP_001041755.1); similar to PREDICTED: similar to solute carrier family 15, member 4 [Canis familiaris] (GB:XP_548544.2); contains InterPro domain TGF-be…	AT5G13400	696 bits (1795)	0.0	-1.74888	0.000250717	0.990149
5	CAS-CS-100163	100163	CIPK25	member of AtCIPKs	AT5G25110	385 bits (988)	e-107	-1.72524	0.000149573	0.994883
6	CAS-CS-100164	100164	NA	basic helix-loop-helix (bHLH) family protein; similar to basic helix-loop-helix (bHLH) family protein [Arabidopsis thaliana] (TAIR:AT2G46810.1); similar to Helix-loop-helix DNA-binding [Medicago truncatula] (GB:ABD32380.1); contains InterPro domain Helix-loop-helix DNA-binding; (InterPro:IPR011598); contains InterPro domain Basic helix-loop-helix dimerisation region bHLH; (InterPro:IPR001092)	AT3G61950	218 bits (555)	6e-57	-1.83277	0.00062167	0.967842
7	CAS-CS-100284	100284	NA	myb family transcription factor; similar to myb family transcription factor [Arabidopsis thaliana] (TAIR:AT5G47390.1); similar to MYB transcription factor MYB52 [Glycine max] (GB:ABH02825.1); contains InterPro domain Homeodomain-related; (InterPro:IPR012287); contains InterPro domain Homeodomain-like; (InterPro:IPR009057); contains InterPro domain Myb-like DNA-binding region, SHAQKYF class; (Inte…	AT3G16350	135 bits (339)	2e-32	1.45696	0.00046532	0.977953
8	CAS-CS-100350	100350	NA	similar to unknown protein [Arabidopsis thaliana] (TAIR:AT2G27385.1); similar to hypothetical protein [Oryza sativa (japonica cultivar-group)] (GB:BAD27801.1)	AT5G22430	76.6 bits (187)	2e-14	-2.99439	0.000222837	0.991735
9	CAS-CS-100399	100399	AB165	Encodes lhcb1.1 a component of the LHCIIb light harvesting complex associated with photosystem II.	AT1G29920	457 bits (1177)	e-129	-2.07268	3.50843e-05	0.999242
10	CAS-CS-100522	100522	NA	zinc finger (B-box type) family protein; Identical to Zinc finger protein CONSTANS-LIKE 16 (COL16) [Arabidopsis Thaliana] (GB:Q8RWD0;GB:Q9C6L4); similar to zinc finger (B-box type) family protein [Arabidopsis thaliana] (TAIR:AT1G68520.1); similar to zinc finger protein-like [Oryza sativa (japonica cultivar-group)] (GB:BAD54363.1); similar to Os06g0264200 [Oryza sativa (japonica cultivar-group)] (…	AT1G25440	150 bits (378)	8e-37	-1.49909	0.000872376	0.950111
11	CAS-CS-100622	100622	CP24	Lhcb6 protein (Lhcb6), light harvesting complex of photosystem II.	AT1G15820	335 bits (859)	3e-92	-1.55703	0.000769369	0.957569
12	CAS-CS-100626	100626	AtbZIP63	bZIP protein BZO2H3 mRNA, partial cds	AT5G28770	127 bits (319)	7e-30	-1.4022	0.000593771	0.970059
13	CAS-CS-100648	100648	NA	similar to unknown protein [Arabidopsis thaliana] (TAIR:AT2G36630.1); similar to unknown [Brassica napus] (GB:AAY63998.1); contains InterPro domain Protein of unknown function DUF81; (InterPro:IPR002781)	AT2G25737	180 bits (456)	9e-46	-1.5198	0.000105674	0.996727
14	CAS-CS-100713	100713	DIN10	encodes a member of glycosyl hydrolase family 36. Expression is induced within 3 hours of dark treatment, in senescing leaves and treatment with exogenous photosynthesis inhibitor. Induction of gene expression was suppressed in excised leaves supplied with sugar. The authors suggest that the gene's expression pattern is responding to the level of sugar in the cell.	AT5G20250	309 bits (792)	2e-88	1.6372	0.000204358	0.992566
15	CAS-CS-100743	100743	NA	MATE efflux family protein; similar to MATE efflux family protein [Arabidopsis thaliana] (TAIR:AT1G11670.1); similar to MATE efflux family protein [Arabidopsis thaliana] (TAIR:AT1G61890.1); similar to MATE efflux family protein, expressed [Oryza sativa (japonica cultivar-group)] (GB:ABF97209.1); similar to MATE efflux family protein, expressed [Oryza sativa (japonica cultivar-group)] (GB:ABF97220…	AT3G21690	241 bits (616)	4e-89	2.19661	4.36798e-05	0.998999
16	CAS-CS-100825	100825	NA	calmodulin-binding family protein; similar to EDA39 (embryo sac development arrest 39), calmodulin binding [Arabidopsis thaliana] (TAIR:AT4G33050.3); similar to Os01g0570800 [Oryza sativa (japonica cultivar-group)] (GB:NP_001043374.1); similar to hypothetical protein [Oryza sativa (japonica cultivar-group)] (GB:AAP46201.1); similar to Os05g0197300 [Oryza sativa (japonica cultivar-group)] (GB:NP_0…	AT2G26190	304 bits (778)	4e-83	2.4337	0.000124206	0.995977
17	CAS-CS-100830	100830	NA	photoassimilate-responsive protein, putative; similar to photoassimilate-responsive protein-related [Arabidopsis thaliana] (TAIR:AT3G54040.1); similar to PAR-1c [Nicotiana tabacum] (GB:CAA58732.1); contains InterPro domain PAR1; (InterPro:IPR009489)	AT5G52390	147 bits (371)	6e-36	2.85986	2.4489e-05	0.999511
18	CAS-CS-100971	100971	RS5	Encodes a protein which might be involved in the formation of verbascose. A T-DNA insertion mutant was shown to have a decreased amount of verbascose (as well as mannitol) whereas the levels of raffinose and stachyose remained unchanged.	AT5G40390	216 bits (549)	3e-57	-2.43669	7.29904e-06	0.999903
19	CAS-CS-101013	101013	HCT	At5g48930 has been shown to encode for the hydroxycinnamoyl-Coenzyme A shikimate/quinate hydroxycinnamoyltransferase (HCT) both synthesizing and catabolizing the hydroxycinnamoylesters (coumaroyl/caffeoyl shikimate and quinate) involved in the phenylpropanoid pathway. Influence on the accumulation of flavonoids which in turn inhibit auxin transport and reduce plant growth.	AT5G48930	224 bits (570)	4e-59	1.45105	1.9919e-05	0.99963
20	CAS-CS-101059	101059	ATSBT3.5	subtilase family protein; similar to subtilase family protein [Arabidopsis thaliana] (TAIR:AT1G32950.1); similar to subtilase family protein [Arabidopsis thaliana] (TAIR:AT1G32960.1); similar to subtilase family protein [Arabidopsis thaliana] (TAIR:AT4G10540.1); similar to Os09g0530800 [Oryza sativa (japonica cultivar-group)] (GB:NP_001063751.1); similar to Protease-associated PA; Proteinase inhi…	AT1G32940	238 bits (607)	3e-63	-2.36783	3.21849e-05	0.999319
21	CAS-CS-101118	101118	ATP5CS	encodes a delta1-pyrroline-5-carboxylate synthase that catalyzes the rate-limiting enzyme in the biosynthesis of proline. Gene is expressed in reproductive organs and tissues under non-stress conditions but in the whole plant under water-limiting condition. Expression is also induced by abscisic acid and salt stress in a light-dependent manner.	AT2G39800	981 bits (2537)	0.0	1.17827	0.000741687	0.959743
22	CAS-CS-101215	101215	LHCB2	Encodes Lhcb2.4. Belongs to the Lhc super-gene family encodes the light-harvesting chlorophyll a/b-binding (LHC) proteins that constitute the antenna system of the photosynthetic apparatus.	AT3G27690	107 bits (268)	4e-24	-1.86099	0.000357623	0.984439
23	CAS-CS-101330	101330	NA	similar to unknown protein [Arabidopsis thaliana] (TAIR:AT5G65480.1); similar to unknown [Lycopersicon esculentum] (GB:AAK84476.1)	AT4G38060	62.4 bits (150)	8e-10	1.32444	0.000249187	0.990234
24	CAS-CS-101360	101360	DOT3	phototropic-responsive protein, putative; similar to NPH3 (NON-PHOTOTROPIC HYPOCOTYL 3), signal transducer [Arabidopsis thaliana] (TAIR:AT5G64330.1); similar to 80A08_21 [Brassica rapa subsp. pekinensis] (GB:AAZ67606.1); contains InterPro domain NPH3; (InterPro:IPR004249); contains InterPro domain BTB; (InterPro:IPR000210)	AT5G10250	120 bits (302)	3e-28	-1.83821	0.000319512	0.986484
25	CAS-CS-101450	101450	EXO	phosphate-responsive protein, putative (EXO); similar to PHI-1 (PHOSPHATE-INDUCED 1) [Arabidopsis thaliana] (TAIR:AT1G35140.1); similar to phi-1 [Nicotiana tabacum] (GB:BAA33810.1); contains InterPro domain Phosphate-induced protein 1 conserved region; (InterPro:IPR006766)	AT4G08950	426 bits (1096)	e-120	2.68993	0.000330016	0.985864
26	CAS-CS-101534	101534	BG1	encodes a member of glycosyl hydrolase family 17	AT3G57270	249 bits (636)	1e-66	2.21808	1.15283e-06	0.99999
27	CAS-CS-101561	101561	NA	oxidoreductase, 2OG-Fe(II) oxygenase family protein; similar to oxidoreductase, 2OG-Fe(II) oxygenase family protein [Arabidopsis thaliana] (TAIR:AT5G20400.1); similar to ethylene-forming-enzyme-like dioxygenase [Prunus armeniaca] (GB:AAB88878.1); contains InterPro domain 2OG-Fe(II) oxygenase; (InterPro:IPR005123)	AT1G49390	266 bits (679)	1e-71	2.03559	0.000564268	0.972196
28	CAS-CS-101577	101577	CYP87A2	encodes a protein with cytochrome P450 domain	AT1G12740	223 bits (567)	1e-58	3.70316	1.40399e-05	0.999761
29	CAS-CS-101619	101619	ATERF1	encodes a member of the ERF (ethylene response factor) subfamily B-3 of ERF/AP2 transcription factor family (ERF1). The protein contains one AP2 domain. There are 18 members in this subfamily including ATERF-1, ATERF-2, AND ATERF-5. EREBP like protein that binds GCC box of ethylene regulated promoters such as basic chitinases. Constitutive expression of ERF1 phenocopies ethylene over production. …	AT3G23240	103 bits (257)	1e-22	2.25277	0.00063951	0.966611
30	CAS-CS-101657	101657	NA	cysteine proteinase, putative; similar to cysteine proteinase, putative [Arabidopsis thaliana] (TAIR:AT3G49340.1); similar to cysteine proteinase precursor [Ipomoea batatas] (GB:AAL14199.1); contains InterPro domain Peptidase, cysteine peptidase active site; (InterPro:IPR000169); contains InterPro domain Peptidase C1A, papain; (InterPro:IPR013128); contains InterPro domain Proteinase inhibitor I2…	AT2G27420	378 bits (971)	e-105	2.9926	6.61698e-09	1
31	CAS-CS-101660	101660	NA	similar to unknown protein [Arabidopsis thaliana] (TAIR:AT3G54000.1); similar to IMP dehydrogenase/GMP reductase [Medicago truncatula] (GB:ABD33149.1)	AT5G59050	53.5 bits (127)	2e-07	-1.5	0.000565839	0.972009
32	CAS-CS-101715	101715	NA	protein kinase family protein; similar to serine/threonine protein kinase family protein [Arabidopsis thaliana] (TAIR:AT1G66880.1); similar to wall-associated kinase 4-like [Oryza sativa (japonica cultivar-group)] (GB:BAD82478.1); similar to Os01g0136400 [Oryza sativa (japonica cultivar-group)] (GB:NP_001041957.1); contains InterPro domain Serine/threonine protein kinase; (InterPro:IPR002290); co…	AT1G18390	67.4 bits (163)	9e-12	-1.45635	6.65066e-05	0.998215
33	CAS-CS-101725	101725	NA	similar to unknown protein [Arabidopsis thaliana] (TAIR:AT1G62420.1); similar to uncharacterized plant-specific domain TIGR01615 family protein, expressed [Oryza sativa (japonica cultivar-group)] (GB:ABA93251.2); contains InterPro domain Protein of unknown function DUF506, plant; (InterPro:IPR006502)	AT1G12030	167 bits (423)	6e-42	1.87255	8.99878e-12	1
34	CAS-CS-101772	101772	NA	calmodulin-binding protein; similar to calmodulin binding [Arabidopsis thaliana] (TAIR:AT2G18750.2); similar to calmodulin-binding protein [Arabidopsis thaliana] (TAIR:AT4G25800.2); similar to Os02g0562300 [Oryza sativa (japonica cultivar-group)] (GB:NP_001047151.1); similar to calmodulin-binding protein (GB:AAB37246.1); similar to Os04g0444200 [Oryza sativa (japonica cultivar-group)] (GB:NP_0010…	AT5G57580	296 bits (757)	2e-80	9.23939	7.50896e-05	0.997872
35	CAS-CS-101776	101776	CSD1	Encodes a cytosolic copper/zinc superoxide dismutase CSD1 that can detoxify superoxide radicals. Its expression is affected by miR398-directed mRNA cleavage.	AT1G08830	98.6 bits (244)	3e-21	3.02558	8.04463e-10	1
36	CAS-CS-101784	101784	SARD1	calmodulin-binding protein; similar to calmodulin binding [Arabidopsis thaliana] (TAIR:AT2G18750.2); similar to putative calmodulin-binding protein-related [Medicago truncatula] (GB:ABE78901.1); contains InterPro domain Calmodulin binding protein-like; (InterPro:IPR012416)	AT1G73805	136 bits (342)	2e-32	6.19448	1.48748e-05	0.99974
37	CAS-CS-101890	101890	NA	pectinacetylesterase family protein; similar to pectinacetylesterase family protein [Arabidopsis thaliana] (TAIR:AT3G62060.1); similar to pectin acetylesterase [Eucalyptus globulus subsp. globulus] (GB:ABG34281.1); contains InterPro domain Pectinacetylesterase; (InterPro:IPR004963)	AT5G23870	384 bits (987)	e-107	2.54729	0.00022035	0.991847
38	CAS-CS-101944	101944	PP2-B10	phloem protein 2-B10 (PP2-B10); CONTAINS InterPro DOMAIN/s: F-box domain, cyclin-like (InterPro:IPR001810), F-box domain, Skp2-like (InterPro:IPR022364)	AT2G02360	113 bits (282)	1e-25	-1.37972	1.39615e-05	0.999767
39	CAS-CS-102042	102042	NA	senescence-associated protein, putative; similar to germination protein-related [Arabidopsis thaliana] (TAIR:AT3G29970.1); similar to HvB12D [Hordeum vulgare subsp. vulgare] (GB:CAA54065.1); contains InterPro domain B12D; (InterPro:IPR010530)	AT3G48140	62.0 bits (149)	4e-10	3.319	0.000165918	0.994248
40	CAS-CS-102048	102048	ATLOX2	Chloroplast lipoxygenase required for wound-induced jasmonic acid accumulation in Arabidopsis.Mutants are resistant to Staphylococcus aureus and accumulate salicylic acid upon infection.	AT3G45140	645 bits (1665)	0.0	1.6897	4.63874e-08	1
41	CAS-CS-102108	102108	COPT1	encodes a putative copper transport protein that contains copper-binding motif and functionally complements in copper-transport defective yeast strains	AT5G59030	129 bits (324)	2e-30	4.85027	3.50843e-05	0.999245
42	CAS-CS-102110	102110	NA	oxidoreductase, 2OG-Fe(II) oxygenase family protein; similar to oxidoreductase, 2OG-Fe(II) oxygenase family protein [Arabidopsis thaliana] (TAIR:AT3G19010.1); similar to putative oxylase protein [Pinus pinaster] (GB:CAC83305.1); similar to Os08g0249900 [Oryza sativa (japonica cultivar-group)] (GB:NP_001061373.1); similar to Os03g0618300 [Oryza sativa (japonica cultivar-group)] (GB:NP_001050669.1)…	AT3G19000	417 bits (1073)	e-117	2.88827	5.81688e-07	0.999996
43	CAS-CS-102209	102209	NA	centromeric protein-related; similar to protein transport protein-related [Arabidopsis thaliana] (TAIR:AT4G27595.1); similar to Os02g0186400 [Oryza sativa (japonica cultivar-group)] (GB:NP_001046120.1); similar to hypothetical protein AYWB_353 [Aster yellows witches'-broom phytoplasma AYWB] (GB:YP_456549.1); contains InterPro domain Prefoldin; (InterPro:IPR009053)	AT4G32190	219 bits (558)	2e-57	5.24511	0.000604302	0.969033
44	CAS-CS-102294	102294	NA	glutaredoxin, putative; Identical to Glutaredoxin-C4 precursor (AtGrxC4) (GRXC4) [Arabidopsis Thaliana] (GB:Q8LFQ6;GB:Q9M457); similar to glutaredoxin, putative [Arabidopsis thaliana] (TAIR:AT1G77370.1); similar to glutaredoxin [Populus tremula x Populus tremuloides] (GB:AAL90750.1); contains InterPro domain Thioredoxin-like fold; (InterPro:IPR012336); contains InterPro domain Glutaredoxin, eukar…	AT5G20500	180 bits (456)	7e-46	-1.75522	0.000317298	0.986716
45	CAS-CS-102402	102402	NA	binding; similar to binding [Arabidopsis thaliana] (TAIR:AT1G07280.2); similar to Os05g0447700 [Oryza sativa (japonica cultivar-group)] (GB:NP_001055695.1); similar to Os01g0855200 [Oryza sativa (japonica cultivar-group)] (GB:NP_001044840.1); similar to putative peroxidase [Oryza sativa (japonica cultivar-group)] (GB:AAM93690.1); contains InterPro domain Tetratricopeptide region; (InterPro:IPR013…	AT2G29670	142 bits (359)	2e-34	1.27323	0.000196745	0.992896
46	CAS-CS-102412	102412	GCL1	lanthionine synthetase C-like family protein; similar to catalytic [Arabidopsis thaliana] (TAIR:AT1G52920.1); similar to putative 7-transmembrane G-protein-coupled receptor [Solanum chacoense] (GB:AAF75794.1); contains InterPro domain Six-hairpin glycosidase; (InterPro:IPR008928); contains InterPro domain Lanthionine synthetase C-like; (InterPro:IPR007822)	AT5G65280	375 bits (964)	e-104	1.78634	0.000597282	0.969488
47	CAS-CS-102416	102416	NPC3	phosphoesterase family protein; similar to NPC4 (NONSPECIFIC PHOSPHOLIPASE C4), hydrolase, acting on ester bonds [Arabidopsis thaliana] (TAIR:AT3G03530.1); similar to phosphoesterase family protein [Arabidopsis thaliana] (TAIR:AT3G03540.1); similar to putative phospholipase [Oryza sativa] (GB:AAK82449.1); similar to Os11g0593000 [Oryza sativa (japonica cultivar-group)] (GB:NP_001068198.1); simila…	AT3G03520	293 bits (750)	7e-80	1.82289	2.47136e-06	0.999974
48	CAS-CS-102436	102436	AtRLP14	leucine-rich repeat family protein; similar to leucine-rich repeat family protein [Arabidopsis thaliana] (TAIR:AT2G25470.1); similar to leucine-rich repeat family protein [Arabidopsis thaliana] (TAIR:AT5G49290.1); similar to leucine-rich repeat family protein [Arabidopsis thaliana] (TAIR:AT1G74190.1); similar to H0821G03.8 [Oryza sativa (indica cultivar-group)] (GB:CAJ86057.1); contains InterPro …	AT1G74180	94.0 bits (232)	1e-19	2.52181	0.000317734	0.986646
49	CAS-CS-102443	102443	NA	mitochondrial substrate carrier family protein; similar to mitochondrial substrate carrier family protein [Arabidopsis thaliana] (TAIR:AT2G30160.1); similar to Mitochondrial carrier protein [Ribes nigrum] (GB:CAA07568.1); contains InterPro domain Mitochondrial carrier protein; (InterPro:IPR002067); contains InterPro domain Mitochondrial substrate carrier; (InterPro:IPR001993)	AT1G07030	307 bits (787)	5e-84	1.80698	6.5694e-05	0.998262
50	CAS-CS-102517	102517	NA	leucine-rich repeat transmembrane protein kinase, putative; similar to leucine-rich repeat transmembrane protein kinase, putative [Arabidopsis thaliana] (TAIR:AT3G47090.1); similar to EFR (EF-TU RECEPTOR), ATP binding / kinase/ protein serine/threonine kinase [Arabidopsis thaliana] (TAIR:AT5G20480.1); similar to leucine-rich repeat transmembrane protein kinase, putative [Arabidopsis thaliana] (TA…	AT3G47110	343 bits (881)	1e-94	-2.22033	0.000575355	0.971254
51	CAS-CS-102518	102518	FLS2	Encodes a leucine-rich repeat serine/threonine protein kinase that is expressed ubiquitously. FLS2 is involved in MAP kinase signalling relay involved in innate immunity. Essential in the perception of flagellin, a potent elicitor of the defense response.	AT5G46330	159 bits (403)	5e-60	1.88216	0.00014528	0.995067
52	CAS-CS-102609	102609	LRR	leucine-rich repeat transmembrane protein kinase, putative; similar to IKU2 (HAIKU2), ATP binding / protein kinase [Arabidopsis thaliana] (TAIR:AT3G19700.1); similar to leucine-rich repeat transmembrane protein kinase, putative [Arabidopsis thaliana] (TAIR:AT5G49660.1); similar to HSL1 (HAESA-LIKE 1), ATP binding / kinase/ protein serine/threonine kinase [Arabidopsis thaliana] (TAIR:AT1G28440.1);…	AT1G09970	240 bits (612)	7e-64	2.893	0.000223488	0.991634
53	CAS-CS-102616	102616	NA	coatomer protein complex, subunit beta 2 (beta prime), putative; similar to coatomer protein complex, subunit beta 2 (beta prime), putative [Arabidopsis thaliana] (TAIR:AT3G15980.3); similar to coatomer protein complex, subunit beta 2 (beta prime), putative [Arabidopsis thaliana] (TAIR:AT1G52360.1); similar to putative coatomer protein complex, subunit beta 2 (beta prime) [Oryza sativa (japonica …	AT1G79990	281 bits (719)	5e-76	1.53708	0.000115483	0.996345
54	CAS-CS-102722	102722	LHCB4.1	chlorophyll A-B binding protein CP29 (LHCB4); Identical to Chlorophyll a-b binding protein CP29.1, chloroplast precursor (LHCII protein 4.1) (LHCB4.1) (LHCB4.1) [Arabidopsis Thaliana] (GB:Q07473;GB:Q8RWN1;GB:Q94AD5;GB:Q94K17); similar to LHCB4.2 (LIGHT HARVESTING COMPLEX PSII) [Arabidopsis thaliana] (TAIR:AT3G08940.2); similar to Chlorophyll A-B binding protein [Medicago truncatula] (GB:ABE80774.…	AT5G01530	263 bits (672)	2e-70	1.94902	2.57783e-05	0.999481
55	CAS-CS-102778	102778	NA	similar to unknown protein [Arabidopsis thaliana] (TAIR:AT5G16080.1); similar to CXE carboxylesterase [Actinidia deliciosa] (GB:ABB89016.1); contains InterPro domain Esterase/lipase/thioesterase; (InterPro:IPR000379); contains InterPro domain Alpha/beta hydrolase fold-3; (InterPro:IPR013094)	AT5G06570	186 bits (473)	2e-47	-2.27048	5.17718e-08	1
56	CAS-CS-102785	102785	CSD2	Encodes a chloroplastic copper/zinc superoxide dismutase CSD2 that can detoxify superoxide radicals. Its expression is affected by miR398-directed mRNA cleavage.	AT2G28190	229 bits (585)	8e-67	3.08137	6.25742e-06	0.999919
57	CAS-CS-102792	102792	NA	similar to unknown protein [Arabidopsis thaliana] (TAIR:AT1G67780.1); similar to PREDICTED: hypothetical protein [Strongylocentrotus purpuratus] (GB:XP_001188312.1); similar to PREDICTED: hypothetical protein, partial [Strongylocentrotus purpuratus] (GB:XP_788723.2); similar to Os05g0300700 [Oryza sativa (japonica cultivar-group)] (GB:NP_001055133.1); contains InterPro domain DDT; (InterPro:IPR00…	AT5G38690	222 bits (565)	2e-58	-2.64868	6.10804e-07	0.999996
58	CAS-CS-102877	102877	HMGA	Encodes a protein belonging to the subgroup of HMGA (high mobility group A) proteins that interact with A/T-rich stretches of DNA.	AT1G14900	109 bits (272)	2e-24	-2.35396	1.04549e-05	0.999844
59	CAS-CS-102976	102976	NA	disease resistance protein (NBS-LRR class), putative; Identical to Putative disease resistance RPP13-like protein 1 (RPPL1) [Arabidopsis Thaliana] (GB:Q9LRR4); similar to disease resistance protein (NBS-LRR class), putative [Arabidopsis thaliana] (TAIR:AT3G14460.1); similar to NBS type disease resistance protein [Populus trichocarpa] (GB:ABF81420.1); similar to Disease resistance protein; Peptida…	AT3G14470	85.5 bits (210)	3e-17	-1.71303	8.83343e-06	0.999875
60	CAS-CS-102997	102997	NA	similar to unknown protein [Arabidopsis thaliana] (TAIR:AT3G03870.1); similar to hypothetical protein MtrDRAFT_AC156827g15v1 [Medicago truncatula] (GB:ABE86405.1)	AT5G18130	89.0 bits (219)	4e-27	2.37575	0.000538954	0.973692
61	CAS-CS-103013	103013	AAE14	acyl-activating enzyme 14 (AAE14); similar to 4-coumarate--CoA ligase family protein / 4-coumaroyl-CoA synthase family protein [Arabidopsis thaliana] (TAIR:AT4G19010.1); similar to Acyl-CoA synthetase (ISS) [Ostreococcus tauri] (GB:CAL50517.1); similar to Os08g0130400 [Oryza sativa (japonica cultivar-group)] (GB:NP_001060922.1); contains InterPro domain AMP-dependent synthetase and ligase; (Inter…	AT1G30520	227 bits (579)	5e-60	1.18425	2.53381e-05	0.999492
62	CAS-CS-103059	103059	NA	nodulin MtN21 family protein; similar to nodulin MtN21 family protein [Arabidopsis thaliana] (TAIR:AT1G44800.1); similar to unknown protein [Oryza sativa (japonica cultivar-group)] (GB:AAT58856.1); contains InterPro domain Protein of unknown function DUF6, transmembrane; (InterPro:IPR000620)	AT4G08300	199 bits (506)	2e-51	-1.8959	1.59493e-05	0.999717
63	CAS-CS-103093	103093	NA	leucine-rich repeat transmembrane protein kinase, putative; similar to leucine-rich repeat transmembrane protein kinase, putative [Arabidopsis thaliana] (TAIR:AT1G09970.1); similar to HSL1 (HAESA-LIKE 1), ATP binding / kinase/ protein serine/threonine kinase [Arabidopsis thaliana] (TAIR:AT1G28440.1); similar to Leucine Rich Repeat family protein, expressed [Oryza sativa (japonica cultivar-group)]…	AT5G49660	261 bits (668)	2e-70	-2.41938	1.16917e-05	0.999817
64	CAS-CS-103106	103106	NA	basic helix-loop-helix (bHLH) family protein; similar to basic helix-loop-helix (bHLH) family protein [Arabidopsis thaliana] (TAIR:AT4G29930.1); similar to Helix-loop-helix DNA-binding [Medicago truncatula] (GB:ABE84573.1); contains InterPro domain Helix-loop-helix DNA-binding; (InterPro:IPR011598); contains InterPro domain Basic helix-loop-helix dimerisation region bHLH; (InterPro:IPR001092)	AT5G57150	221 bits (564)	4e-58	-1.8737	9.2441e-06	0.999867
65	CAS-CS-103141	103141	AtRLP54	disease resistance family protein; similar to leucine-rich repeat family protein [Arabidopsis thaliana] (TAIR:AT2G33060.1); similar to leucine-rich repeat family protein [Arabidopsis thaliana] (TAIR:AT2G33050.1); similar to putative kinase [Brassica napus] (GB:ABI99471.1); contains InterPro domain Leucine-rich repeat; (InterPro:IPR001611); contains InterPro domain Leucine-rich repeat, typical sub…	AT5G40170	196 bits (497)	2e-50	2.80154	0.000440177	0.979477
66	CAS-CS-103156	103156	MAKR1	similar to unknown protein [Arabidopsis thaliana] (TAIR:AT5G42750.1); similar to Os05g0390600 [Oryza sativa (japonica cultivar-group)] (GB:NP_001055441.1); similar to PREDICTED: hypothetical protein [Rattus norve (GB:XP_001078830.1)	AT5G26230	126 bits (317)	1e-29	1.19792	0.000721073	0.961511
67	CAS-CS-103199	103199	CYP76C4	member of CYP76C	AT2G45550	411 bits (1056)	e-115	1.19208	4.90571e-05	0.998825
68	CAS-CS-103208	103208	NA	UDP-glucoronosyl/UDP-glucosyl transferase family protein; similar to UDP-glucoronosyl/UDP-glucosyl transferase family protein [Arabidopsis thaliana] (TAIR:AT5G05880.1); similar to UDP-glucoronosyl/UDP-glucosyl transferase family protein [Arabidopsis thaliana] (TAIR:AT5G05890.1); similar to UDP-glucose: chalcononaringenin 2'-O-glucosyltransferase [Dianthus caryophyllus] (GB:BAD52007.1); contains I…	AT5G05900	171 bits (434)	2e-43	1.83355	9.84514e-05	0.997011
69	CAS-CS-103214	103214	ATLUP2	Encodes a multifunctional 2-3-oxidosqualene (OS)-triterpene cyclase that can cyclize OS into lupeol, alpha- and beta-amyrin.	AT1G78960	295 bits (755)	2e-80	1.57764	0.000575355	0.971327
70	CAS-CS-103216	103216	NA	serine/threonine protein kinase-related; similar to leucine-rich repeat family protein / protein kinase family protein [Arabidopsis thaliana] (TAIR:AT1G53440.1); similar to leucine-rich repeat family protein / protein kinase family protein [Arabidopsis thaliana] (TAIR:AT3G14840.2); similar to leucine-rich repeat transmembrane protein kinase, putative [Arabidopsis thaliana] (TAIR:AT1G07650.1); sim…	AT1G53420	126 bits (316)	1e-29	-1.94769	2.62757e-05	0.999468
71	CAS-CS-103223	103223	ATGH9A2	endo-1,4-beta-glucanase, putative / cellulase, putative; Identical to Endoglucanase 7 (EC 3.2.1.4) (Endo-1,4-beta glucanase 7) (KOR2) [Arabidopsis Thaliana] (GB:O04478); similar to KOR1 (KORRIGAN), hydrolase, hydrolyzing O-glycosyl compounds [Arabidopsis thaliana] (TAIR:AT5G49720.1); similar to endo-1,4-beta-glucanase, putative / cellulase, putative [Arabidopsis thaliana] (TAIR:AT4G24260.1); simi…	AT1G65610	242 bits (617)	1e-64	-1.70469	0.000129206	0.995757
72	CAS-CS-103265	103265	NA	similar to unknown protein [Arabidopsis thaliana] (TAIR:AT5G53420.1); similar to CCT [Medicago truncatula] (GB:ABE82748.1); contains InterPro domain CCT; (InterPro:IPR010402)	AT4G27900	165 bits (418)	2e-41	2.1983	0.000767866	0.957806
73	CAS-CS-103311	103311	NA	similar to unknown protein [Arabidopsis thaliana] (TAIR:AT2G40400.2); similar to Trimeric LpxA-like [Medicago truncatula] (GB:ABE84885.1); similar to unknown protein [Oryza sativa (japonica cultivar-group)] (GB:AAU44243.1); similar to Os01g0826900 [Oryza sativa (japonica cultivar-group)] (GB:NP_001044677.1); contains InterPro domain Protein of unknown function DUF399; (InterPro:IPR007314)	AT3G56140	484 bits (1246)	e-137	1.77108	0.000815566	0.954227
74	CAS-CS-103329	103329	ATBXL1	encodes a beta-xylosidase located in the extracellular matrix. Gene is expressed specifically in tissues undergoing secondary wall thickening. This is a member of glycosyl hydrolase family 3 and has six other closely related members.	AT5G49360	219 bits (557)	4e-60	-1.50563	0.00013052	0.9957
75	CAS-CS-103387	103387	NA	binding; similar to binding [Arabidopsis thaliana] (TAIR:AT1G07280.2); similar to Os05g0447700 [Oryza sativa (japonica cultivar-group)] (GB:NP_001055695.1); similar to Os01g0855200 [Oryza sativa (japonica cultivar-group)] (GB:NP_001044840.1); similar to putative peroxidase [Oryza sativa (japonica cultivar-group)] (GB:AAM93690.1); contains InterPro domain Tetratricopeptide region; (InterPro:IPR013…	AT2G29670	142 bits (358)	1e-34	-1.75034	0.000166686	0.994206
76	CAS-CS-103411	103411	NA	similar to Hypothetical protein [Oryza sativa (japonica cultivar-group)] (GB:AAO17020.1)	AT4G24110	68.2 bits (165)	3e-12	1.84765	0.000268076	0.989304
77	CAS-CS-103426	103426	DMR6	oxidoreductase, 2OG-Fe(II) oxygenase family protein; similar to oxidoreductase, 2OG-Fe(II) oxygenase family protein [Arabidopsis thaliana] (TAIR:AT4G10490.1); similar to 2OG-Fe(II) oxygenase [Medicago truncatula] (GB:ABE85154.1); contains InterPro domain 2OG-Fe(II) oxygenase; (InterPro:IPR005123)	AT5G24530	485 bits (1248)	e-137	1.92675	2.07965e-07	0.999999
78	CAS-CS-103444	103444	NA	trypsin and protease inhibitor family protein / Kunitz family protein; similar to trypsin and protease inhibitor family protein / Kunitz family protein [Arabidopsis thaliana] (TAIR:AT1G73260.1); similar to Lemir [Lycopersicon esculentum] (GB:AAC63057.1); contains InterPro domain Proteinase inhibitor I3, Kunitz legume; (InterPro:IPR002160); contains InterPro domain Kunitz inhibitor ST1-like; (Inte…	AT1G17860	121 bits (303)	5e-28	2.78657	1.18477e-09	1
79	CAS-CS-103548	103548	NA	glycoside hydrolase family 28 protein / polygalacturonase (pectinase) family protein; similar to glycoside hydrolase family 28 protein / polygalacturonase (pectinase) family protein [Arabidopsis thaliana] (TAIR:AT5G41870.1); similar to Os05g0587000 [Oryza sativa (japonica cultivar-group)] (GB:NP_001056466.1); similar to Os02g0256100 [Oryza sativa (japonica cultivar-group)] (GB:NP_001046468.1); si…	AT4G23820	238 bits (608)	4e-70	10.2681	0.000431191	0.979926
80	CAS-CS-103563	103563	ATPAD4	Encodes a lipase-like gene that is important for salicylic acid signaling and function in resistance (R) gene-mediated and basal plant disease resistance. PAD4 can interact directly with EDS1, another disease resistance signaling protein. Expressed at elevated level in response to green peach aphid (GPA) feeding, and modulates the GPA feeding-induced leaf senescence through a mechanism that doesn…	AT3G52430	222 bits (566)	3e-58	-1.31446	4.90571e-05	0.998827
81	CAS-CS-103575	103575	NA	trypsin and protease inhibitor family protein / Kunitz family protein; similar to trypsin and protease inhibitor family protein / Kunitz family protein [Arabidopsis thaliana] (TAIR:AT1G73260.1); similar to Lemir [Lycopersicon esculentum] (GB:AAC63057.1); contains InterPro domain Proteinase inhibitor I3, Kunitz legume; (InterPro:IPR002160); contains InterPro domain Kunitz inhibitor ST1-like; (Inte…	AT1G17860	100 bits (249)	1e-21	1.89126	5.80812e-07	0.999996
82	CAS-CS-103582	103582	ATST2A	sulfotransferase family protein; similar to sulfotransferase family protein [Arabidopsis thaliana] (TAIR:AT5G07000.1); similar to Sulfotransferase [Medicago truncatula] (GB:ABE88692.1); contains InterPro domain Sulfotransferase; (InterPro:IPR000863)	AT5G07010	211 bits (536)	4e-55	2.71802	2.08207e-05	0.999607
83	CAS-CS-103600	103600	NA	auxin efflux carrier family protein; similar to auxin efflux carrier family protein [Arabidopsis thaliana] (TAIR:AT1G76520.2); similar to Auxin Efflux Carrier [Medicago truncatula] (GB:ABE88820.1); contains InterPro domain Auxin Efflux Carrier; (InterPro:IPR004776)	AT1G20925	211 bits (537)	4e-55	1.98164	0.000177113	0.993731
84	CAS-CS-103602	103602	NA	pectinesterase family protein; similar to pectinesterase family protein [Arabidopsis thaliana] (TAIR:AT2G45220.1); similar to putative pectin methylesterase [Populus tremula x Populus tremuloides] (GB:CAC01624.1); similar to Os01g0312500 [Oryza sativa (japonica cultivar-group)] (GB:NP_001042866.1); contains InterPro domain Virulence factor, pectin lyase fold; (InterPro:IPR011050); contains InterP…	AT1G23200	394 bits (1011)	e-110	1.35105	1.39615e-05	0.999766
85	CAS-CS-103608	103608	NA	esterase/lipase/thioesterase family protein; similar to catalytic [Arabidopsis thaliana] (TAIR:AT5G41130.1); similar to esterase/lipase/thioesterase family protein [Arabidopsis thaliana] (TAIR:AT3G26840.1); similar to esterase/lipase/thioesterase family protein [Arabidopsis thaliana] (TAIR:AT3G26820.1); similar to Os09g0509500 [Oryza sativa (japonica cultivar-group)] (GB:NP_001063630.1); similar …	AT5G41120	48.5 bits (114)	8e-07	-2.13681	0.000137913	0.99538
86	CAS-CS-103652	103652	GLB1	encodes a PII protein that may function as part of a signal transduction network involved in perceiving the status of carbon and organic nitrogen. Forms a protein complex with N-acetylglutamate kinase and regulates the kinase activity by relieving the feedback inhibition of the kinase by arginine.	AT4G01900	232 bits (592)	1e-61	2.25563	5.23705e-05	0.998717
87	CAS-CS-103653	103653	ATBT4	BT4 (BTB AND TAZ DOMAIN PROTEIN 4); protein binding / transcription regulator; similar to BT5 (BTB and TAZ domain protein 5), protein binding / transcription regulator [Arabidopsis thaliana] (TAIR:AT4G37610.1); similar to Zinc finger, TAZ-type; BTB/POZ [Medicago truncatula] (GB:ABE77424.1); contains InterPro domain Zinc finger, TAZ-type; (InterPro:IPR000197); contains InterPro domain BTB; (InterP…	AT5G67480	422 bits (1084)	e-118	1.80322	1.05399e-07	1
88	CAS-CS-103665	103665	ATRGP2	Reversibly Glycosylated Polypeptide-2	AT5G15650	92.0 bits (227)	9e-20	3.36505	8.02043e-05	0.997683
89	CAS-CS-103705	103705	NA	DNAJ heat shock N-terminal domain-containing protein; similar to DNAJ heat shock N-terminal domain-containing protein [Arabidopsis thaliana] (TAIR:AT3G14200.1); similar to DnaJ-like protein [Glycine max] (GB:AAM23263.1); contains InterPro domain Heat shock protein DnaJ, N-terminal; (InterPro:IPR001623)	AT1G56300	98.6 bits (244)	3e-28	1.82005	0.000708014	0.962382
90	CAS-CS-103750	103750	NA	Identical to Protein At5g01750 [Arabidopsis Thaliana] (GB:Q9LZX1;GB:Q8LEK9); similar to unknown protein [Arabidopsis thaliana] (TAIR:AT3G11740.1); similar to Protein of unknown function DUF567 [Medicago truncatula] (GB:ABE88870.1); contains InterPro domain Protein of unknown function DUF567; (InterPro:IPR007612)	AT5G01750	261 bits (666)	5e-70	2.30222	0.000292254	0.988081
91	CAS-CS-103796	103796	ATBCA1	CA1 (CARBONIC ANHYDRASE 1); carbonate dehydratase/ zinc ion binding; Identical to Carbonic anhydrase, chloroplast precursor (EC 4.2.1.1) (Carbonate dehydratase) (CA1) [Arabidopsis Thaliana] (GB:P27140;GB:Q8RWW2;GB:Q93VR8); similar to CA2 (BETA CARBONIC ANHYDRASE 2), carbonate dehydratase/ zinc ion binding [Arabidopsis thaliana] (TAIR:AT5G14740.2); similar to chloroplast carbonic anhydrase precurs…	AT3G01500	414 bits (1064)	e-115	1.80579	2.28239e-05	0.99956
92	CAS-CS-103811	103811	GAL1	Encodes a protein with galactose kinase activity. The gene was shown to complement the yeast &Delta;gal1 mutant defective in the galactokinase gene GAL1.	AT3G06580	60.8 bits (146)	6e-22	-1.96838	0.000424881	0.980276
93	CAS-CS-103823	103823	AtMYB62	putative transcription factor: R2R3-MYB transcription family	AT1G68320	89.4 bits (220)	1e-18	-1.33575	3.12278e-06	0.999965
94	CAS-CS-103871	103871	NA	senescence-associated protein-related; similar to senescence-associated protein-related [Arabidopsis thaliana] (TAIR:AT1G78020.1); similar to Os02g0592800 [Oryza sativa (japonica cultivar-group)] (GB:NP_001047297.1); similar to hypothetical protein LOC_Os11g43790 [Oryza sativa (japonica cultivar-group)] (GB:ABA95187.1); contains InterPro domain Protein of unknown function DUF581; (InterPro:IPR007…	AT5G49120	103 bits (258)	9e-23	1.93752	0.000757335	0.958799
95	CAS-CS-103874	103874	PIL1	encodes a novel Myc-related bHLH transcription factor, which physically associated with APRR1/TOC1 and is a member of PIF3 transcription factor family.	AT2G46970	118 bits (295)	5e-27	1.10596	5.04464e-05	0.99877
96	CAS-CS-103904	103904	NA	sulfotransferase family protein; similar to sulfotransferase family protein [Arabidopsis thaliana] (TAIR:AT3G45080.1); similar to Sulfotransferase [Medicago truncatula] (GB:ABE89261.1); contains InterPro domain Sulfotransferase; (InterPro:IPR000863)	AT3G45070	174 bits (441)	4e-44	-2.45329	0.000249187	0.990257
97	CAS-CS-104026	104026	NA	similar to unknown protein [Arabidopsis thaliana] (TAIR:AT1G80610.1); similar to Os02g0182700 [Oryza sativa (japonica cultivar-group)] (GB:NP_001046100.1)	AT4G32030	73.9 bits (180)	3e-14	-3.01386	9.09722e-05	0.997288
98	CAS-CS-104059	104059	NA	similar to Os05g0401300 [Oryza sativa (japonica cultivar-group)] (GB:NP_001055488.1)	AT5G27390	184 bits (467)	4e-50	1.53035	0.000112527	0.996502
99	CAS-CS-104101	104101	WRKY70	member of WRKY Transcription Factor; Group III. Function as activator of SA-dependent defense genes and a repressor of JA-regulated genes. WRKY70-controlled suppression of JA-signaling is partly executed by NPR1.	AT3G56400	151 bits (382)	5e-37	-1.47669	8.61561e-05	0.997447
100	CAS-CS-104129	104129	NA	strictosidine synthase family protein; similar to strictosidine synthase family protein [Arabidopsis thaliana] (TAIR:AT5G22020.1); similar to putative strictosidine synthase [Lycopersicon esculentum] (GB:AAF75751.1); contains InterPro domain Strictosidine synthase; (InterPro:IPR004141)	AT3G57030	167 bits (423)	5e-42	2.35983	0.000223488	0.991677
101	CAS-CS-104161	104161	NA	subtilase family protein; similar to subtilase family protein [Arabidopsis thaliana] (TAIR:AT1G32950.1); similar to subtilase family protein [Arabidopsis thaliana] (TAIR:AT4G10540.1); similar to subtilase family protein [Arabidopsis thaliana] (TAIR:AT1G32940.1); similar to Protease-associated PA; Proteinase inhibitor I9, subtilisin propeptide [Medicago truncatula] (GB:ABE90461.1); contains InterP…	AT1G32970	251 bits (642)	3e-67	-2.85584	4.017e-06	0.999951
102	CAS-CS-104170	104170	DOT3	phototropic-responsive protein, putative; similar to NPH3 (NON-PHOTOTROPIC HYPOCOTYL 3), signal transducer [Arabidopsis thaliana] (TAIR:AT5G64330.1); similar to 80A08_21 [Brassica rapa subsp. pekinensis] (GB:AAZ67606.1); contains InterPro domain NPH3; (InterPro:IPR004249); contains InterPro domain BTB; (InterPro:IPR000210)	AT5G10250	261 bits (668)	2e-70	-2.11895	0.000575355	0.971211
103	CAS-CS-104171	104171	ATBCA1	CA1 (CARBONIC ANHYDRASE 1); carbonate dehydratase/ zinc ion binding; Identical to Carbonic anhydrase, chloroplast precursor (EC 4.2.1.1) (Carbonate dehydratase) (CA1) [Arabidopsis Thaliana] (GB:P27140;GB:Q8RWW2;GB:Q93VR8); similar to CA2 (BETA CARBONIC ANHYDRASE 2), carbonate dehydratase/ zinc ion binding [Arabidopsis thaliana] (TAIR:AT5G14740.2); similar to chloroplast carbonic anhydrase precurs…	AT3G01500	93.6 bits (231)	8e-20	-1.96535	0.000872155	0.950391
104	CAS-CS-104271	104271	NA	similar to unknown protein [Arabidopsis thaliana] (TAIR:AT5G22430.1)	AT2G27385	124 bits (312)	5e-29	-1.48658	0.000155366	0.99464
105	CAS-CS-104276	104276	NA	kinesin motor protein-related; similar to kinesin motor protein-related [Arabidopsis thaliana] (TAIR:AT2G36200.1); similar to kinesin motor protein-related [Arabidopsis thaliana] (TAIR:AT2G37420.1); similar to kinesin motor protein-related [Arabidopsis thaliana] (TAIR:AT2G28620.1); similar to Kinesin, motor re (GB:ABD32308.1); similar to putative kinesin [Oryza sativa (japonica cultivar-group)] (…	AT3G45850	439 bits (1128)	e-128	-2.02214	0.000767866	0.957963
106	CAS-CS-104400	104400	ATMAMI	Encodes a highly polar protein with more than 60% hydrophilic amino acid residues that is associated with the plasma membrane. It has limited secondary structure similarity to VAP-33 from Aplysia, which may be involved in membrane trafficking.	AT5G54110	72.4 bits (176)	3e-13	-1.44215	0.000420953	0.980625
107	CAS-CS-104419	104419	LHCB5	photosystem II encoding the light-harvesting chlorophyll a/b binding protein CP26 of the antenna system of the photosynthetic apparatus	AT4G10340	117 bits (294)	2e-46	-1.47336	7.76743e-05	0.997781
108	CAS-CS-104533	104533	ASG1	similar to unknown protein [Arabidopsis thaliana] (TAIR:AT4G30780.1); similar to hypothetical protein MtrDRAFT_AC126784g9v2 [Medicago truncatula] (GB:ABE94678.1)	AT2G24100	89.4 bits (220)	2e-18	-2.30265	0.000258916	0.989737
109	CAS-CS-104609	104609	NA	fructose-bisphosphate aldolase, putative; similar to fructose-bisphosphate aldolase, cytoplasmic [Arabidopsis thaliana] (TAIR:AT4G26520.1); similar to fructose-bisphosphate aldolase [Pandanus amaryllifolius] (GB:AAR88661.1); contains InterPro domain Fructose-bisphosphate aldolase, class-I; (InterPro:IPR000741)	AT4G26530	422 bits (1084)	e-118	-1.19366	0.000100944	0.996897
110	CAS-CS-104628	104628	NA	AP2 domain-containing transcription factor, putative; similar to AP2 domain-containing transcription factor, putative [Arabidopsis thaliana] (TAIR:AT1G50680.1); similar to Os01g0141000 [Oryza sativa (japonica cultivar-group)] (GB:NP_001041982.1); similar to RAV-like DNA-binding protein [Glycine max] (GB:AAZ66389.1); contains InterPro domain Pathogenesis-related transcriptional factor and ERF; (In…	AT1G51120	153 bits (386)	9e-38	-1.84045	8.66187e-06	0.99988
111	CAS-CS-104708	104708	ATCAX5	member of Low affinity calcium antiporter CAX2 family	AT1G55730	116 bits (290)	2e-26	-2.78184	0.000281517	0.988736
112	CAS-CS-104761	104761	NA	jacalin lectin family protein; similar to jacalin lectin family protein [Arabidopsis thaliana] (TAIR:AT1G73040.1); similar to Agglutinin (CCA) (GB:P82859); similar to Os01g0775500 [Oryza sativa (japonica cultivar-group)] (GB:NP_001044410.1); similar to Os05g0508400 [Oryza sativa (japonica cultivar-group)] (GB:NP_001055995.1); contains InterPro domain Jacalin-related lectin; (InterPro:IPR001229)	AT1G19715	119 bits (299)	7e-28	-1.56356	2.16468e-05	0.999585
113	CAS-CS-104821	104821	ATSRG1	Encodes a novel member of the Fe(II)/ascorbate oxidase gene family; senescence-related gene.	AT1G17020	298 bits (764)	2e-81	-1.58424	0.000423588	0.980388
114	CAS-CS-104887	104887	AtSTS	Encodes a putative stachyose synthetase.	AT4G01970	243 bits (621)	3e-69	1.53817	3.12278e-06	0.999965
115	CAS-CS-104954	104954	CPFTSY	chloroplast SRP receptor homolog, alpha subunit CPFTSY	AT2G45770	156 bits (395)	2e-55	-3.85383	0.00073373	0.960735
116	CAS-CS-104971	104971	NA	similar to unknown protein [Arabidopsis thaliana] (TAIR:AT2G36630.1); similar to unknown [Brassica napus] (GB:AAY63998.1); contains InterPro domain Protein of unknown function DUF81; (InterPro:IPR002781)	AT2G25737	155 bits (393)	2e-38	-1.29182	0.000737059	0.960435
117	CAS-CS-104993	104993	VPS60.1	SNF7 family protein; similar to SNF7 family protein [Arabidopsis thaliana] (TAIR:AT5G04850.1); similar to putative CGI-34 protein [Oryza sativa (japonica cultivar-group)] (GB:BAB16321.1); similar to Os05g0102900 [Oryza sativa (japonica cultivar-group)] (GB:NP_001054389.1); contains InterPro domain Snf7; (InterPro:IPR005024)	AT3G10640	54.3 bits (129)	2e-08	-1.24604	0.000420953	0.980588
118	CAS-CS-105065	105065	NA	zinc finger (AN1-like) family protein; Identical to Zinc finger A20 and AN1 domain-containing stress-associated protein 6 (AtSAP6) (SAP6) [Arabidopsis Thaliana] (GB:Q94B40;GB:Q9LXI5); similar to zinc finger (AN1-like) family protein [Arabidopsis thaliana] (TAIR:AT2G36320.1); similar to Zinc finger, AN1-type; Zinc finger, A20-type; Antihaemostatic protein [Medicago truncatula] (GB:ABE93196.1); con…	AT3G52800	125 bits (313)	2e-29	1.83027	0.00041142	0.981279
119	CAS-CS-105073	105073	NA	peroxidase, putative; Identical to Peroxidase 52 precursor (EC 1.11.1.7) (Atperox P52) (ATP49) (PER52) [Arabidopsis Thaliana] (GB:Q9FLC0); similar to peroxidase, putative [Arabidopsis thaliana] (TAIR:AT5G58400.1); similar to Peroxidase P7 (TP7) (GB:P00434); contains InterPro domain Haem peroxidase; (InterPro:IPR010255); contains InterPro domain Haem peroxidase, plant/fungal/bacterial; (InterPro:I…	AT5G05340	389 bits (998)	e-108	1.23341	5.02865e-05	0.998782
120	CAS-CS-105165	105165	NA	similar to NOI [Arabidopsis thaliana] (TAIR:AT5G55850.1); similar to nitrate-induced NOI protein [Zea mays] (GB:AAB86937.1); contains InterPro domain Nitrate-induced NOI; (InterPro:IPR008700)	AT2G04410	108 bits (269)	5e-24	4.33817	0.000223902	0.991548
121	CAS-CS-105277	105277	ATSUMO1	Encodes a small ubiquitin-like modifier (SUMO) polypeptide that becomes covalently attached to various intracellular protein targets, much like ubiquitination, leading to post-translational modification of those targets.	AT4G26840	171 bits (432)	5e-43	1.30992	0.000564268	0.972185
122	CAS-CS-105398	105398	TPPJ	trehalose-6-phosphate phosphatase, putative; similar to trehalose-6-phosphate phosphatase, putative [Arabidopsis thaliana] (TAIR:AT5G10100.1); similar to 117M18_9 [Brassica rapa] (GB:AAZ66928.1); contains InterPro domain Trehalose-phosphatase; (InterPro:IPR003337); contains InterPro domain HAD-superfamily hydrolase subfamily IIB; (InterPro:IPR006379)	AT5G65140	164 bits (415)	6e-41	1.68192	7.13688e-06	0.999906
123	CAS-CS-105437	105437	ATZIP4	A member of Zrt- and Irt-related protein (ZIP) family. transcript is induced in response to zinc deficiency in the root and shoot. Expression is regulated by copper, but response to copper deficiency is detected only after three weeks of deficiency.	AT1G10970	200 bits (509)	5e-52	-2.45389	1.90251e-06	0.999981
124	CAS-CS-105473	105473	LHCB4.1	chlorophyll A-B binding protein CP29 (LHCB4); Identical to Chlorophyll a-b binding protein CP29.1, chloroplast precursor (LHCII protein 4.1) (LHCB4.1) (LHCB4.1) [Arabidopsis Thaliana] (GB:Q07473;GB:Q8RWN1;GB:Q94AD5;GB:Q94K17); similar to LHCB4.2 (LIGHT HARVESTING COMPLEX PSII) [Arabidopsis thaliana] (TAIR:AT3G08940.2); similar to Chlorophyll A-B binding protein [Medicago truncatula] (GB:ABE80774.…	AT5G01530	479 bits (1233)	e-135	3.13085	0.000815566	0.954226
125	CAS-CS-105500	105500	ZIP5	member of Fe(II) transporter isolog family	AT1G05300	142 bits (358)	2e-34	-1.56638	3.48781e-11	1
126	CAS-CS-105539	105539	PR3	encodes a basic chitinase involved in ethylene/jasmonic acid mediated signalling pathway during systemic acquired resistance based on expression analyses.	AT3G12500	277 bits (709)	3e-77	7.99228	7.41688e-05	0.997919
127	CAS-CS-105567	105567	NA	trypsin and protease inhibitor family protein / Kunitz family protein; similar to trypsin and protease inhibitor family protein / Kunitz family protein [Arabidopsis thaliana] (TAIR:AT1G73260.1); similar to Lemir [Lycopersicon esculentum] (GB:AAC63057.1); contains InterPro domain Proteinase inhibitor I3, Kunitz legume; (InterPro:IPR002160); contains InterPro domain Kunitz inhibitor ST1-like; (Inte…	AT1G17860	103 bits (258)	8e-23	4.32143	0.00048548	0.976978
128	CAS-CS-105602	105602	NA	similar to hypothetical protein [Platanus x acerifolia] (GB:CAL07987.1); contains domain Phospholipase A2, PLA2 (SSF48619); contains domain no description (G3D.1.20.90.10)	AT4G29070	250 bits (638)	2e-66	1.3868	0.000737307	0.960293
129	CAS-CS-105650	105650	ATNTT1	chloroplast ADP, ATP carrier protein 1 / ADP, ATP translocase 1 / adenine nucleotide translocase 1 (AATP1); Identical to Chloroplast ADP,ATP carrier protein 1, chloroplast precursor (ADP/ATP translocase 1) (Adenine nucleotide translocase 1) (AATP1) [Arabidopsis Thaliana] (GB:Q39002;GB:Q94AN9;GB:Q9C974); similar to chloroplast ADP, ATP carrier protein, putative / ADP, ATP translocase, putative / a…	AT1G80300	637 bits (1643)	0.0	-1.07962	1.39615e-05	0.999766
130	CAS-CS-105653	105653	PP2-B10	phloem protein 2-B10 (PP2-B10); CONTAINS InterPro DOMAIN/s: F-box domain, cyclin-like (InterPro:IPR001810), F-box domain, Skp2-like (InterPro:IPR022364)	AT2G02360	82.8 bits (203)	2e-16	2.08121	2.40459e-09	1
131	CAS-CS-105697	105697	ATZIP4	A member of Zrt- and Irt-related protein (ZIP) family. transcript is induced in response to zinc deficiency in the root and shoot. Expression is regulated by copper, but response to copper deficiency is detected only after three weeks of deficiency.	AT1G10970	250 bits (639)	6e-67	7.13566	4.90571e-05	0.998816
132	CAS-CS-105812	105812	NA	similar to unknown protein [Arabidopsis thaliana] (TAIR:AT5G05250.1); similar to unknown protein [Oryza sativa (japonica cultivar-group)] (GB:AAP03420.1)	AT3G56360	92.8 bits (229)	4e-19	3.82833	0.0003736	0.983447
133	CAS-CS-105870	105870	AFT	ankyrin repeat-containing protein 2 (AKR2) mRNA, complete	AT4G35450	87.4 bits (215)	9e-23	2.60603	0.000386703	0.982701
134	CAS-CS-105879	105879	CYP82C2	member of CYP82C	AT4G31970	239 bits (609)	2e-63	1.45628	6.0477e-05	0.998428
135	CAS-CS-105994	105994	RGLG2	copine-related; similar to copine-related [Arabidopsis thaliana] (TAIR:AT3G01650.1); similar to RING-finger protein [Capsicum annuum] (GB:AAX20031.1); contains InterPro domain Copine; (InterPro:IPR010734); contains InterPro domain von Willebrand factor, type A; (InterPro:IPR002035); contains InterPro domain Zinc finger, RING-type; (InterPro:IPR001841)	AT5G14420	511 bits (1316)	e-149	2.08864	0.000121249	0.996106
136	CAS-CS-106013	106013	CYP707A4	Encodes a protein with ABA 8'-hydroxylase activity, involved in ABA catabolism. Member of the CYP707A gene family.	AT3G19270	267 bits (683)	5e-72	-1.39674	9.66999e-06	0.999858
137	CAS-CS-106055	106055	NRAMP6	member of Nramp2 family	AT1G15960	230 bits (587)	6e-61	-2.66639	0.000564268	0.972337
138	CAS-CS-106095	106095	NA	trypsin and protease inhibitor family protein / Kunitz family protein; similar to trypsin and protease inhibitor family protein / Kunitz family protein [Arabidopsis thaliana] (TAIR:AT1G73260.1); similar to Lemir [Lycopersicon esculentum] (GB:AAC63057.1); contains InterPro domain Proteinase inhibitor I3, Kunitz legume; (InterPro:IPR002160); contains InterPro domain Kunitz inhibitor ST1-like; (Inte…	AT1G17860	108 bits (269)	6e-24	2.45863	1.18477e-09	1
139	CAS-CS-106133	106133	NA	oxidoreductase family protein; similar to oxidoreductase family protein [Arabidopsis thaliana] (TAIR:AT1G12550.1); similar to B0616E02-H0507E05.10 [Oryza sativa (indica cultivar-group)] (GB:CAH67834.1); contains InterPro domain D-isomer specific 2-hydroxyacid dehydrogenase, catalytic region; (InterPro:IPR006139); contains InterPro domain D-isomer specific 2-hydroxyacid dehydrogenase, NAD-binding;…	AT2G45630	146 bits (369)	6e-39	6.16198	0.000226706	0.991401
140	CAS-CS-106143	106143	NA	trypsin and protease inhibitor family protein / Kunitz family protein; similar to trypsin and protease inhibitor family protein / Kunitz family protein [Arabidopsis thaliana] (TAIR:AT1G73260.1); similar to Lemir [Lycopersicon esculentum] (GB:AAC63057.1); contains InterPro domain Proteinase inhibitor I3, Kunitz legume; (InterPro:IPR002160); contains InterPro domain Kunitz inhibitor ST1-like; (Inte…	AT1G17860	115 bits (289)	3e-26	-1.51923	4.01379e-07	0.999998
141	CAS-CS-106220	106220	NA	GCN5-related N-acetyltransferase (GNAT) family protein; similar to acetyltransferase, GNAT family protein, expressed [Oryza sativa (japonica cultivar-group)] (GB:ABF94437.1); contains InterPro domain GCN5-related N-acetyltransferase; (InterPro:IPR000182)	AT2G04845	94.4 bits (233)	1e-19	2.34016	1.09104e-11	1
142	CAS-CS-106277	106277	NA	CTP synthase, putative / UTP--ammonia ligase, putative; similar to CTP synthase, putative / UTP--ammonia ligase, putative [Arabidopsis thaliana] (TAIR:AT2G34890.1); similar to EMB2742 (EMBRYO DEFECTIVE 2742), CTP synthase [Arabidopsis thaliana] (TAIR:AT3G12670.1); similar to unknown protein [Arabidopsis thaliana] (TAIR:AT4G20320.2); similar to putative CTP synthetase [Oryza sativa (japonica culti…	AT1G30820	371 bits (953)	e-118	8.69347	9.21306e-05	0.997245
143	CAS-CS-106354	106354	SAH7	Encodes a protein, expressed in leaves, with similarity to pollen allergens.	AT4G08685	60.8 bits (146)	1e-09	-2.47709	0.000729905	0.960995
144	CAS-CS-106383	106383	ATRL2	MEE3 (maternal effect embryo arrest 3); DNA binding / transcription factor; similar to DNA binding / transcription factor [Arabidopsis thaliana] (TAIR:AT4G39250.1); similar to MYB transcription factor MYB142 [Glycine max] (GB:ABH02867.1); contains InterPro domain Homeodomain-related; (InterPro:IPR012287); contains InterPro domain Homeodomain-like; (InterPro:IPR009057); contains InterPro domain My…	AT2G21650	120 bits (300)	7e-28	1.70516	2.48728e-07	0.999999
145	CAS-CS-106462	106462	CCoAOMT1	caffeoyl-CoA 3-O-methyltransferase, putative; Identical to Probable caffeoyl-CoA O-methyltransferase At4g34050 (EC 2.1.1.104) (Trans-caffeoyl-CoA 3-O-methyltransferase) (CCoAMT) (CCoAOMT) [Arabidopsis Thaliana] (GB:O49499;GB:Q8L989); similar to caffeoyl-CoA 3-O-methyltransferase, putative [Arabidopsis thaliana] (TAIR:AT4G26220.1); similar to putative caffeoyl-CoA O-methyltransferase protein [Isat…	AT4G34050	370 bits (951)	e-103	-2.73452	1.70988e-06	0.999983
146	CAS-CS-106487	106487	NA	similar to unknown protein [Arabidopsis thaliana] (TAIR:AT5G64850.1); similar to 4D11_4 [Brassica rapa subsp. pekinensis] (GB:AAZ67518.1)	AT5G09960	119 bits (298)	2e-27	2.3162	0.000172739	0.993965
147	CAS-CS-106530	106530	NA	glucan endo-1,3-beta-glucosidase-related; similar to unknown protein [Arabidopsis thaliana] (TAIR:AT1G29380.1); similar to expressed protein [Oryza sativa (japonica cultivar-group)] (GB:ABF99730.1); similar to expressed protein [Oryza sativa (japonica cultivar-group)] (GB:ABF99731.1); contains InterPro domain X8; (InterPro:IPR012946)	AT1G09460	67.8 bits (164)	4e-23	1.59223	0.000285238	0.988416
148	CAS-CS-106531	106531	NA	curculin-like (mannose-binding) lectin family protein, low similarity to Ser/Thr protein kinase (Zea mays) GI:2598067; contains Pfam profile PF01453: Lectin (probable mannose binding) but not the protein kinase domain of the Z. mays protein	AT1G78860	69.3 bits (168)	6e-13	-1.60846	7.00274e-05	0.998095
149	CAS-CS-106567	106567	PR3	encodes a basic chitinase involved in ethylene/jasmonic acid mediated signalling pathway during systemic acquired resistance based on expression analyses.	AT3G12500	324 bits (830)	6e-89	1.7271	0.000182412	0.993494
150	CAS-CS-106641	106641	NA	acid phosphatase, putative; similar to acid phosphatase, putative [Arabidopsis thaliana] (TAIR:AT5G51260.1); similar to acid phosphatase 1 (GB:1908418A); contains InterPro domain Acid phosphatase (Class B); (InterPro:IPR005519); contains InterPro domain Plant acid phosphatase; (InterPro:IPR010028)	AT4G25150	223 bits (567)	2e-58	4.85967	7.87467e-06	0.999894
151	CAS-CS-106653	106653	NA	similar to pentatricopeptide (PPR) repeat-containing protein [Arabidopsis thaliana] (TAIR:AT4G22760.1); similar to hypothetical protein [Catharanthus roseus] (GB:CAC09928.1)	AT2G27830	97.1 bits (240)	6e-21	2.25453	0.000739377	0.960115
152	CAS-CS-106685	106685	ATHB-2	ATHB-2 (Homeobox-leucine zipper protein HAT4); DNA binding / transcription factor; Identical to Homeobox-leucine zipper protein HAT4 (Homeodomain-leucine zipper protein HAT4) (HD-ZIP protein 4) (Homeodomain transcription factor ATHB-2) (HD-ZIP protein ATHB-2) (HAT4) [Arabidopsis Thaliana] (GB:Q05466); similar to HAT2, transcription factor [Arabidopsis thaliana] (TAIR:AT5G47370.1); similar to hypo…	AT4G16780	162 bits (410)	2e-40	-1.23267	0.000342022	0.9852
153	CAS-CS-106687	106687	CAX2	low affinity calcium antiporter CAX2	AT3G13320	503 bits (1296)	e-142	-1.45878	0.000119895	0.996161
154	CAS-CS-106692	106692	NA	early nodulin-related; similar to Early nodulin 93 (N-93) (GB:Q02921); contains InterPro domain Early nodulin 93 ENOD93 protein; (InterPro:IPR005050)	AT5G25940	108 bits (270)	3e-24	-1.51243	0.000508382	0.975599
155	CAS-CS-106729	106729	NA	similar to unknown protein [Arabidopsis thaliana] (TAIR:AT3G08890.2); similar to cp protein, putative [Oryza sativa (japonica cultivar-group)] (GB:ABF94591.1); contains InterPro domain Protein of unknown function DUF538; (InterPro:IPR007493)	AT2G03350	266 bits (681)	8e-72	1.27878	0.000283409	0.988527
156	CAS-CS-106793	106793	ATAMPD	Encodes a protein with in vitro AMP deaminase activity that is involved in embryogenesis. Homozygous mutant embryos fail to develop past the zygote stage.	AT2G38280	436 bits (1122)	e-122	2.0285	0.000595789	0.969684
157	CAS-CS-106984	106984	NA	trypsin and protease inhibitor family protein / Kunitz family protein; similar to trypsin and protease inhibitor family protein / Kunitz family protein [Arabidopsis thaliana] (TAIR:AT1G73260.1); similar to Lemir [Lycopersicon esculentum] (GB:AAC63057.1); contains InterPro domain Proteinase inhibitor I3, Kunitz legume; (InterPro:IPR002160); contains InterPro domain Kunitz inhibitor ST1-like; (Inte…	AT1G17860	107 bits (266)	1e-23	-1.38345	2.70704e-07	0.999999
158	CAS-CS-106985	106985	WRKY40	Pathogen-induced transcription factor. Binds W-box sequences in vitro. Forms protein complexes with itself and with WRKY40 and WRKY60. Coexpression with WRKY18 or WRKY60 made plants more susceptible to both P. syringae and B. cinerea. WRKY18, WRKY40, and WRKY60 have partially redundant roles in response to the hemibiotrophic bacterial pathogen Pseudomonas syringae and the necrotrophic fungal path…	AT1G80840	196 bits (499)	1e-50	4.84075	8.79944e-06	0.999877
159	CAS-CS-107044	107044	AtGRF8	Growth regulating factor encoding transcription activator. One of the nine members of a GRF gene family, containing nuclear targeting domain. Involved in leaf development and expressed in shoot and flower.	AT4G24150	76.6 bits (187)	1e-21	2.48621	4.64593e-05	0.998919
160	CAS-CS-107100	107100	ATEGY3	S2P-like putative metalloprotease, also contain transmembrane helices near their C-termini and many of them, five of seven, contain a conserved zinc-binding motif HEXXH. Homolog of EGY1. Each of the EGY1 and EGY-like proteins share two additional highly conserved motifs, the previously reported NPDG motif (aa 442‚Äì454 in EGY1, Rudner et al., 1999) and a newly defined GNLR motif (aa 171‚Äì179 in …	AT1G17870	227 bits (578)	8e-60	-2.18853	2.76313e-05	0.999436
161	CAS-CS-107152	107152	NA	zinc finger (CCCH-type) family protein / RNA recognition motif (RRM)-containing protein; similar to RNA recognition motif (RRM)-containing protein [Arabidopsis thaliana] (TAIR:AT3G52980.1); similar to Os08g0126700 [Oryza sativa (japonica cultivar-group)] (GB:NP_001060899.1); similar to RRM-containing protein-like [Oryza sativa (japonica cultivar-group)] (GB:BAC55605.1); contains InterPro domain N…	AT2G05160	76.3 bits (186)	3e-14	-2.33791	0.000779447	0.956936
162	CAS-CS-107167	107167	ZIF1	ZIF1 (ZINC INDUCED FACILITATOR 1); carbohydrate transporter/ sugar porter; similar to ZIFL1 (ZINC INDUCED FACILITATOR-LIKE 1), tetracycline:hydrogen antiporter/ transporter [Arabidopsis thaliana] (TAIR:AT5G13750.1); similar to transporter, putative, expressed [Oryza sativa (japonica cultivar-group)] (GB:ABG21874.1); contains InterPro domain Major facilitator superfamily; (InterPro:IPR007114); con…	AT5G13740	197 bits (502)	7e-51	-1.6094	0.000872376	0.950047
163	CAS-CS-107170	107170	NA	oxidoreductase, 2OG-Fe(II) oxygenase family protein; similar to oxidoreductase, 2OG-Fe(II) oxygenase family protein [Arabidopsis thaliana] (TAIR:AT4G10500.1); similar to H0303A11-B0406H05.3 [Oryza sativa (indica cultivar-group)] (GB:CAH67943.1); contains InterPro domain 2OG-Fe(II) oxygenase; (InterPro:IPR005123)	AT4G10490	294 bits (752)	e-135	1.37162	1.41442e-05	0.999758
164	CAS-CS-107226	107226	NA	trypsin and protease inhibitor family protein / Kunitz family protein; similar to trypsin and protease inhibitor family protein / Kunitz family protein [Arabidopsis thaliana] (TAIR:AT1G73260.1); similar to Lemir [Lycopersicon esculentum] (GB:AAC63057.1); contains InterPro domain Proteinase inhibitor I3, Kunitz legume; (InterPro:IPR002160); contains InterPro domain Kunitz inhibitor ST1-like; (Inte…	AT1G17860	114 bits (286)	5e-26	3.71143	1.18885e-06	0.999989
165	CAS-CS-107234	107234	NA	leucine-rich repeat family protein / protein kinase family protein; similar to HAESA (RECEPTOR-LIKE PROTEIN KINASE 5), ATP binding / kinase/ protein serine/threonine kinase [Arabidopsis thaliana] (TAIR:AT4G28490.1); similar to disease resistance family protein [Arabidopsis thaliana] (TAIR:AT5G25910.1); similar to HSL1 (HAESA-LIKE 1), ATP binding / kinase/ protein serine/threonine kinase [Arabidop…	AT5G25930	314 bits (804)	e-100	4.94716	0.000131946	0.995641
166	CAS-CS-107267	107267	ACSF	Encodes a putative ZIP protein with varying mRNA accumulation in leaves, stems and roots. Has a consensus carboxylate-bridged di-iron binding site.	AT3G56940	196 bits (498)	2e-50	1.47765	3.37239e-05	0.999281
167	CAS-CS-107297	107297	NA	trypsin and protease inhibitor family protein / Kunitz family protein; similar to trypsin and protease inhibitor family protein / Kunitz family protein [Arabidopsis thaliana] (TAIR:AT1G73260.1); similar to Lemir [Lycopersicon esculentum] (GB:AAC63057.1); contains InterPro domain Proteinase inhibitor I3, Kunitz legume; (InterPro:IPR002160); contains InterPro domain Kunitz inhibitor ST1-like; (Inte…	AT1G17860	114 bits (285)	7e-26	-2.47796	1.77231e-05	0.999678
168	CAS-CS-107308	107308	NA	trypsin and protease inhibitor family protein / Kunitz family protein; similar to trypsin and protease inhibitor family protein / Kunitz family protein [Arabidopsis thaliana] (TAIR:AT1G73260.1); similar to Lemir [Lycopersicon esculentum] (GB:AAC63057.1); contains InterPro domain Proteinase inhibitor I3, Kunitz legume; (InterPro:IPR002160); contains InterPro domain Kunitz inhibitor ST1-like; (Inte…	AT1G17860	80.9 bits (198)	1e-15	2.3051	1.17476e-05	0.999814
169	CAS-CS-107409	107409	NA	zinc finger (C3HC4-type RING finger) family protein; similar to zinc finger (C3HC4-type RING finger) family protein [Arabidopsis thaliana] (TAIR:AT1G72220.1); similar to Zinc finger, RING-type; RINGv [Medicago truncatula] (GB:ABE93076.1); contains InterPro domain Zinc finger, RING-type; (InterPro:IPR001841)	AT4G33565	149 bits (376)	2e-36	4.08915	8.4892e-05	0.9975
170	CAS-CS-107410	107410	NA	O-methyltransferase family 2 protein; similar to O-methyltransferase family 2 protein [Arabidopsis thaliana] (TAIR:AT4G35150.1); similar to O-methyltransferase, family 2 [Medicago truncatula] (GB:ABE89160.1); contains InterPro domain SAM (and some other nucleotide) binding motif; (InterPro:IPR000051); contains InterPro domain O-methyltransferase, family 2; (InterPro:IPR001077); contains InterPro …	AT4G35160	135 bits (341)	2e-32	1.74283	2.80613e-10	1
171	CAS-CS-107435	107435	UGT84A1	Encodes a protein that might have sinapic acid:UDP-glucose glucosyltransferase activity.	AT4G15480	559 bits (1441)	e-159	4.82628	6.11579e-07	0.999996
172	CAS-CS-107442	107442	NA	auxin-responsive family protein; similar to auxin-responsive protein, putative [Arabidopsis thaliana] (TAIR:AT5G47530.1); similar to putative membrane protein [Solanum tuberosum] (GB:CAC37356.1); contains InterPro domain Protein of unknown function DUF568, DOMON-like; (InterPro:IPR007613); contains InterPro domain DOMON related; (InterPro:IPR005018); contains InterPro domain Cytochrome b561 / fer…	AT5G35735	162 bits (409)	3e-45	2.64103	6.02643e-06	0.999923
173	CAS-CS-107451	107451	NA	acid phosphatase, putative; similar to acid phosphatase, putative [Arabidopsis thaliana] (TAIR:AT5G51260.1); similar to acid phosphatase 1 (GB:1908418A); contains InterPro domain Acid phosphatase (Class B); (InterPro:IPR005519); contains InterPro domain Plant acid phosphatase; (InterPro:IPR010028)	AT4G25150	222 bits (566)	2e-58	2.68987	5.84943e-05	0.998492
174	CAS-CS-107462	107462	GUN4	GUN, genomes uncoupled, is necessary for coupling the expression of some nuclear genes to the functional state of the chloroplast. Binds to the magnesium chelatase complex and promotes formation of the substrate,a tetrapyrrole signaling molecule. Porphyrin-binding protein that enhances the activity of Mg-chelatase. Although required for chlorophyll accumulation under normal growth conditions, GUN…	AT3G59400	169 bits (428)	4e-45	2.2195	0.000156099	0.9946
175	CAS-CS-107473	107473	NA	oxidoreductase, 2OG-Fe(II) oxygenase family protein; similar to oxidoreductase, 2OG-Fe(II) oxygenase family protein [Arabidopsis thaliana] (TAIR:AT4G10500.1); similar to H0303A11-B0406H05.3 [Oryza sativa (indica cultivar-group)] (GB:CAH67943.1); contains InterPro domain 2OG-Fe(II) oxygenase; (InterPro:IPR005123)	AT4G10490	281 bits (718)	3e-76	-1.2107	2.99368e-07	0.999998
176	CAS-CS-107479	107479	HYD1	C-8 sterol isomerase	AT1G20050	192 bits (488)	2e-49	4.22835	3.6178e-05	0.999198
177	CAS-CS-107518	107518	SPL2	member of the SPL (squamosa-promoter binding protein-like) gene family, a novel gene family encoding DNA binding proteins and putative transcription factors. The genes are characterized by the presence of the SBP-box, which encodes a protein domain, the	AT5G43270	259 bits (663)	3e-69	1.73795	0.000509915	0.975435
178	CAS-CS-107540	107540	RS5	Encodes a protein which might be involved in the formation of verbascose. A T-DNA insertion mutant was shown to have a decreased amount of verbascose (as well as mannitol) whereas the levels of raffinose and stachyose remained unchanged.	AT5G40390	756 bits (1953)	0.0	1.80484	3.30019e-06	0.999961
179	CAS-CS-107543	107543	ATCLH1	Chlorophyllase is the first enzyme involved in chlorophyll degradation. It catalyzes the hydrolysis of the ester bond to yield chlorophyllide and phytol. AtCLH1 lacks a typical signal sequence for the chloroplast. Its expression is induced rapidly by methyljasmonate, a known promoter of senescence and chlorophyll degradation.	AT1G19670	239 bits (611)	2e-63	-1.8689	2.36233e-05	0.999533
180	CAS-CS-107556	107556	NA	trypsin and protease inhibitor family protein / Kunitz family protein; similar to trypsin and protease inhibitor family protein / Kunitz family protein [Arabidopsis thaliana] (TAIR:AT1G73260.1); similar to Lemir [Lycopersicon esculentum] (GB:AAC63057.1); contains InterPro domain Proteinase inhibitor I3, Kunitz legume; (InterPro:IPR002160); contains InterPro domain Kunitz inhibitor ST1-like; (Inte…	AT1G17860	78.6 bits (192)	8e-15	2.73349	2.18735e-07	0.999999
181	CAS-CS-107597	107597	ACBP3	acyl-CoA-binding protein ACBP3. Localized extracellularly in transiently expressed tobacco BY-2 cells and onion epidermal cells. Binds arachidonyl-CoA with high affinity.	AT4G24230	51.2 bits (121)	1e-06	3.11643	0.000266215	0.989402
182	CAS-CS-107606	107606	NA	ethylene-responsive protein, putative; similar to ethylene-responsive protein, putative [Arabidopsis thaliana] (TAIR:AT2G31730.1); similar to ER33 protein [Lycopersicon esculentum] (GB:AAD46413.1); contains InterPro domain Helix-loop-helix DNA-binding; (InterPro:IPR011598); contains InterPro domain Basic helix-loop-helix dimerisation region bHLH; (InterPro:IPR001092)	AT1G05710	144 bits (364)	9e-35	-1.69628	1.41635e-06	0.999987
183	CAS-CS-107609	107609	CAO	A component of the chloroplast signal recognition particle pathway that is involved in LHCP targeting. Downregulated in response to high light.	AT2G47450	163 bits (413)	1e-40	2.18059	0.000332222	0.985709
184	CAS-CS-107621	107621	NA	universal stress protein (USP) family protein; similar to universal stress protein (USP) family protein / early nodulin ENOD18 family protein [Arabidopsis thaliana] (TAIR:AT3G03270.2); similar to Os05g0157200 [Oryza sativa (japonica cultivar-group)] (GB:NP_001054704.1); similar to USP family protein [Triticum aestivum] (GB:AAX13276.1); contains InterPro domain Universal stress protein (Usp); (Int…	AT3G17020	235 bits (600)	2e-62	-1.64617	0.000173125	0.993936
185	CAS-CS-107643	107643	GAI	Similar to a putative transcription factor and transcriptional coactivators. Repressor of GA responses and involved in gibberellic acid mediated signaling. Member of the DELLA proteins that restrain the cell proliferation and expansion that drives plant growth. The protein undergoes degradation in response to GA via 26S proteasome.	AT1G14920	207 bits (528)	7e-54	1.42247	0.000783496	0.956554
186	CAS-CS-107661	107661	NA	binding; similar to binding [Arabidopsis thaliana] (TAIR:AT3G62650.1); similar to At2g47485 [Medicago truncatula] (GB:ABE84411.1); contains InterPro domain Mitochondrial substrate carrier; (InterPro:IPR001993)	AT2G47485	56.2 bits (134)	1e-08	-2.37062	6.57913e-05	0.99825
187	CAS-CS-107675	107675	RS5	Encodes a protein which might be involved in the formation of verbascose. A T-DNA insertion mutant was shown to have a decreased amount of verbascose (as well as mannitol) whereas the levels of raffinose and stachyose remained unchanged.	AT5G40390	1048 bits (2710)	0.0	1.93497	3.58172e-05	0.999223
188	CAS-CS-107757	107757	NA	trypsin and protease inhibitor family protein / Kunitz family protein; similar to trypsin and protease inhibitor family protein / Kunitz family protein [Arabidopsis thaliana] (TAIR:AT1G73260.1); similar to Lemir [Lycopersicon esculentum] (GB:AAC63057.1); contains InterPro domain Proteinase inhibitor I3, Kunitz legume; (InterPro:IPR002160); contains InterPro domain Kunitz inhibitor ST1-like; (Inte…	AT1G17860	115 bits (289)	3e-26	-2.1014	1.22073e-07	1
189	CAS-CS-107859	107859	ATZIP4	A member of Zrt- and Irt-related protein (ZIP) family. transcript is induced in response to zinc deficiency in the root and shoot. Expression is regulated by copper, but response to copper deficiency is detected only after three weeks of deficiency.	AT1G10970	150 bits (379)	2e-47	2.36251	9.75647e-07	0.999992
190	CAS-CS-107933	107933	ATHB-2	ATHB-2 (Homeobox-leucine zipper protein HAT4); DNA binding / transcription factor; Identical to Homeobox-leucine zipper protein HAT4 (Homeodomain-leucine zipper protein HAT4) (HD-ZIP protein 4) (Homeodomain transcription factor ATHB-2) (HD-ZIP protein ATHB-2) (HAT4) [Arabidopsis Thaliana] (GB:Q05466); similar to HAT2, transcription factor [Arabidopsis thaliana] (TAIR:AT5G47370.1); similar to hypo…	AT4G16780	153 bits (387)	2e-42	2.69918	0.000396793	0.982113
191	CAS-CS-107982	107982	WRKY6	transcription factor WRKY6 (WRKY6)	AT1G62300	251 bits (641)	3e-67	-1.46104	4.03489e-05	0.999094
192	CAS-CS-108084	108084	ABCC3	encodes an ATP-dependent MRP-like ABC transporter able to transport glutathione-conjugates as well as chlorophyll catabolites. The expression of this gene is upregulated by herbicide safeners such as benoxacor and fenclorim.	AT3G13080	266 bits (680)	1e-71	2.40482	2.07965e-07	0.999999
193	CAS-CS-108140	108140	NA	trypsin and protease inhibitor family protein / Kunitz family protein; similar to trypsin and protease inhibitor family protein / Kunitz family protein [Arabidopsis thaliana] (TAIR:AT1G73260.1); similar to Lemir [Lycopersicon esculentum] (GB:AAC63057.1); contains InterPro domain Proteinase inhibitor I3, Kunitz legume; (InterPro:IPR002160); contains InterPro domain Kunitz inhibitor ST1-like; (Inte…	AT1G17860	114 bits (285)	8e-26	3.49225	1.6428e-06	0.999984
194	CAS-CS-108250	108250	LHCA3	PSI type III chlorophyll a/b-binding protein (Lhca3*1)	AT1G61520	280 bits (716)	9e-76	2.49	0.000716068	0.96183
195	CAS-CS-108261	108261	LHCB3	Lhcb3 protein is a component of the main light harvesting chlorophyll a/b-protein complex of Photosystem II (LHC II).	AT5G54270	320 bits (820)	e-110	-1.72821	0.000171798	0.994014
196	CAS-CS-108272	108272	PR3	encodes a basic chitinase involved in ethylene/jasmonic acid mediated signalling pathway during systemic acquired resistance based on expression analyses.	AT3G12500	369 bits (946)	e-102	-1.48094	1.12249e-05	0.999828
197	CAS-CS-108344	108344	PTAC16	PTAC16 (PLASTID TRANSCRIPTIONALLY ACTIVE18); similar to catalytic/ coenzyme binding [Arabidopsis thaliana] (TAIR:AT3G18890.1); similar to Os05g0291700 [Oryza sativa (japonica cultivar-group)] (GB:NP_001055100.1); similar to Tic62 protein [Pisum sativum] (GB:CAC87810.2); contains domain NAD(P)-binding Rossmann-fold domains (SSF51735); contains domain no description (G3D.3.40.50.720)	AT3G46780	514 bits (1323)	e-146	5.1772	0.000234874	0.99103
198	CAS-CS-108464	108464	JAZ1	similar to unknown protein [Arabidopsis thaliana] (TAIR:AT1G74950.1); similar to PnFL-2 [Ipomoea nil] (GB:AAG49896.1); contains InterPro domain ZIM; (InterPro:IPR010399)	AT1G19180	112 bits (280)	2e-25	-1.51063	9.66722e-06	0.999859
199	CAS-CS-108530	108530	ATGWD2	ATGWD2/GWD3/PWD (PHOSPHOGLUCAN, WATER DIKINASE); Identical to Alpha-glucan water dikinase 2 precursor (EC 2.7.9.4) (GWD2) [Arabidopsis Thaliana] (GB:Q9STV0;GB:Q84W86); similar to SEX1 (STARCH EXCESS 1) [Arabidopsis thaliana] (TAIR:AT1G10760.1); similar to starch associated protein R1 [Solanum tuberosum] (GB:AAK11735.1); similar to Alpha-glucan water dikinase, chloroplast precursor (Starch-related…	AT4G24450	434 bits (1115)	e-123	2.88175	0.000456421	0.978489
200	CAS-CS-108546	108546	NA	auxin-responsive family protein; similar to auxin-responsive protein, putative [Arabidopsis thaliana] (TAIR:AT2G16580.1); similar to Auxin responsive SAUR protein [Medicago truncatula] (GB:ABE79956.1); contains InterPro domain Auxin responsive SAUR protein; (InterPro:IPR003676)	AT4G34760	173 bits (439)	7e-44	-1.40192	1.46609e-07	0.999999
201	CAS-CS-108555	108555	NA	BTB/POZ domain-containing protein; similar to phototropic-responsive NPH3 family protein [Arabidopsis thaliana] (TAIR:AT5G13600.1); similar to conserved hypothetical protein [Medicago truncatula] (GB:ABE77440.1); contains InterPro domain BTB; (InterPro:IPR000210)	AT3G49900	247 bits (631)	6e-66	-3.62565	0.000150858	0.994823
202	CAS-CS-108576	108576	NA	peptidyl-prolyl cis-trans isomerase cyclophilin-type family protein; similar to peptidyl-prolyl cis-trans isomerase [Arabidopsis thaliana] (TAIR:AT5G35100.1); similar to Os01g0111100 [Oryza sativa (japonica cultivar-group)] (GB:NP_001041801.1); similar to unknown protein [Oryza sativa (japonica cultivar-group)] (GB:BAD44942.1); contains InterPro domain Peptidyl-prolyl cis-trans isomerase, cycloph…	AT1G74070	195 bits (495)	3e-50	-2.01641	0.000759891	0.958503
203	CAS-CS-108680	108680	GBSS1	starch synthase, putative; Identical to Probable granule-bound starch synthase 1, chloroplast precursor (EC 2.4.1.242) (Granule-bound starch synthase I) (GBSS-I) (WAXY) [Arabidopsis Thaliana] (GB:Q9MAQ0); similar to glycogen synthase, putative [Arabidopsis thaliana] (TAIR:AT3G01180.1); similar to Granule-bound starch synthase 1, chloroplast precursor (Granule-bound starch synthase I) (GBSS-I) (GB…	AT1G32900	157 bits (397)	5e-85	-1.47503	0.000609422	0.968725
204	CAS-CS-108734	108734	SNRNP-G	SNRNP-G (PROBABLE SMALL NUCLEAR RIBONUCLEOPROTEIN G); Identical to Probable small nuclear ribonucleoprotein G (snRNP-G) (Sm protein G) (Sm-G) (SmG) [Arabidopsis Thaliana] (GB:O82221); similar to small nuclear ribonucleoprotein G, putative / snRNP-G, putative / Sm protein G, putative [Arabidopsis thaliana] (TAIR:AT3G11500.1); similar to TonB box, N-terminal; Like-Sm ribonucleoprotein-related, core…	AT2G23930	148 bits (373)	5e-36	1.38466	0.000396793	0.982144
205	CAS-CS-108846	108846	NA	copper amine oxidase, putative; similar to copper amine oxidase, putative [Arabidopsis thaliana] (TAIR:AT1G31670.1); similar to copper amine oxidase, putative [Arabidopsis thaliana] (TAIR:AT1G31710.1); similar to diamine oxidase [Brassica juncea] (GB:AAL47166.1); contains InterPro domain Copper amine oxidase; (InterPro:IPR000269)	AT1G31690	256 bits (654)	1e-68	1.39373	1.62689e-06	0.999985
206	CAS-CS-108879	108879	NA	O-methyltransferase family 2 protein; similar to O-methyltransferase family 2 protein [Arabidopsis thaliana] (TAIR:AT4G35150.1); similar to O-methyltransferase, family 2 [Medicago truncatula] (GB:ABE89160.1); contains InterPro domain SAM (and some other nucleotide) binding motif; (InterPro:IPR000051); contains InterPro domain O-methyltransferase, family 2; (InterPro:IPR001077); contains InterPro …	AT4G35160	171 bits (432)	1e-42	-2.09299	8.32523e-06	0.999888
207	CAS-CS-108913	108913	ARF4	Encodes a member of the ARF family of transcription factors which mediate auxin responses. ARF4 appears to have redundant function with ETT(ARF3) in specifying abaxial cell identity.	AT5G60450	191 bits (485)	3e-49	2.53982	0.000833513	0.952908
208	CAS-CS-109002	109002	NA	(S)-2-hydroxy-acid oxidase, peroxisomal, putative / glycolate oxidase, putative / short chain alpha-hydroxy acid oxidase, putative; Identical to Probable peroxisomal (S)-2-hydroxy-acid oxidase 2 (EC 1.1.3.15) (Glycolate oxidase 2) (GOX 2) (Short chain alpha-hydroxy acid oxidase 2) [Arabidopsis Thaliana] (GB:Q9LRR9;GB:Q8VZA4;GB:Q944K6); similar to (S)-2-hydroxy-acid oxidase, peroxisomal, putative …	AT3G14420	557 bits (1435)	e-159	-1.27755	2.43376e-05	0.999517
209	CAS-CS-109014	109014	NA	acid phosphatase, putative; similar to acid phosphatase, putative [Arabidopsis thaliana] (TAIR:AT4G25150.1); similar to acid phosphatase 1 (GB:1908418A); contains InterPro domain Acid phosphatase (Class B); (InterPro:IPR005519); contains InterPro domain Plant acid phosphatase; (InterPro:IPR010028)	AT5G51260	152 bits (385)	2e-51	1.82381	3.45451e-06	0.999959
210	CAS-CS-109017	109017	NA	similar to myosin heavy chain-related [Arabidopsis thaliana] (TAIR:AT2G34730.1); similar to Viral A-type inclusion protein repeat [Entamoeba histolytica HM-1:IMSS] (GB:XP_653447.1); similar to Os04g0521600 [Oryza sativa (japonica cultivar-group)] (GB:NP_001053337.1); similar to OSIGBa0131L05.8 [Oryza sativa (indica cultivar-group)] (GB:CAH67527.1)	AT5G14990	90.9 bits (224)	7e-19	2.31094	0.000759891	0.958467
211	CAS-CS-109022	109022	NA	basic helix-loop-helix (bHLH) family protein; similar to basic helix-loop-helix (bHLH) family protein [Arabidopsis thaliana] (TAIR:AT3G07340.1); similar to Os01g0915600 [Oryza sativa (japonica cultivar-group)] (GB:NP_001045188.1); similar to TA1 protein [Oryza sativa (japonica cultivar-group)] (GB:CAE00874.1); similar to Os11g0442500 [Oryza sativa (japonica cultivar-group)] (GB:NP_001067817.1); c…	AT5G48560	70.5 bits (171)	2e-13	-1.39136	0.000116296	0.996297
212	CAS-CS-109138	109138	NA	encodes a member of the ERF (ethylene response factor) subfamily B-4 of ERF/AP2 transcription factor family. The protein contains one AP2 domain. There are 7 members in this subfamily.	AT5G61890	85.9 bits (211)	2e-17	1.67621	0.000383848	0.982938
213	CAS-CS-109157	109157	NA	pectinacetylesterase family protein; similar to pectinacetylesterase, putative [Arabidopsis thaliana] (TAIR:AT4G19410.1); similar to pectinacetylesterase precursor [Vigna radiata var. radiata] (GB:CAA67728.1); contains InterPro domain Pectinacetylesterase; (InterPro:IPR004963)	AT4G19420	112 bits (279)	4e-25	1.60714	1.61915e-05	0.99971
214	CAS-CS-109312	109312	CYP716A1	member of CYP716A	AT5G36110	188 bits (478)	4e-48	-1.96111	1.08449e-05	0.999836
215	CAS-CS-109354	109354	NA	O-methyltransferase family 2 protein; similar to O-methyltransferase family 2 protein [Arabidopsis thaliana] (TAIR:AT4G35150.1); similar to O-methyltransferase, family 2 [Medicago truncatula] (GB:ABE89160.1); contains InterPro domain SAM (and some other nucleotide) binding motif; (InterPro:IPR000051); contains InterPro domain O-methyltransferase, family 2; (InterPro:IPR001077); contains InterPro …	AT4G35160	140 bits (354)	5e-35	3.56406	0.000178057	0.993664
216	CAS-CS-109380	109380	NPC3	phosphoesterase family protein; similar to NPC4 (NONSPECIFIC PHOSPHOLIPASE C4), hydrolase, acting on ester bonds [Arabidopsis thaliana] (TAIR:AT3G03530.1); similar to phosphoesterase family protein [Arabidopsis thaliana] (TAIR:AT3G03540.1); similar to putative phospholipase [Oryza sativa] (GB:AAK82449.1); similar to Os11g0593000 [Oryza sativa (japonica cultivar-group)] (GB:NP_001068198.1); simila…	AT3G03520	186 bits (473)	8e-48	2.21667	6.22824e-07	0.999996
217	CAS-CS-109438	109438	ATST1	High similarity to flavonol sulfotransferases (FSTs). Differentially expressed during development, being more abundant in young seedlings and actively growing cell cultures. Expression induced in response to salicylic acid and methyl jasmonate and bacterial pathogens	AT2G03760	151 bits (381)	5e-45	2.54268	8.6199e-06	0.999881
218	CAS-CS-109440	109440	sks4	SKS4 (SKU5 Similar 4); copper ion binding / oxidoreductase; similar to SKS6 (SKU5 Similar 6), pectinesterase [Arabidopsis thaliana] (TAIR:AT1G41830.1); similar to SKS8 (SKU5 Similar 8), copper ion binding / oxidoreductase [Arabidopsis thaliana] (TAIR:AT1G21850.1); similar to SKS5 (SKU5 Similar 5), copper ion binding / oxidoreductase [Arabidopsis thaliana] (TAIR:AT1G76160.1); similar to pectineste…	AT4G22010	178 bits (452)	2e-45	-2.98542	1.96743e-05	0.999639
219	CAS-CS-109468	109468	ATWRKY25	member of WRKY Transcription Factor; Group I	AT2G30250	65.1 bits (157)	5e-11	3.03887	0.000209896	0.992295
220	CAS-CS-109476	109476	ATKT3	Functions as a potassium transporter and is required for the establishment of root tip growth.	AT4G23640	123 bits (308)	1e-28	1.86675	0.000595789	0.969759
221	CAS-CS-109625	109625	AtRLP7	disease resistance family protein; similar to disease resistance family protein [Arabidopsis thaliana] (TAIR:AT5G27060.1); similar to disease resistance family protein [Arabidopsis thaliana] (TAIR:AT2G15080.2); similar to leucine-rich repeat family protein [Arabidopsis thaliana] (TAIR:AT1G45616.1); similar to verticillium wilt disease resistance protein [Lycopersicon esculentum] (GB:AAK58682.1); …	AT1G47890	110 bits (275)	9e-25	-1.25416	0.000678185	0.96449
222	CAS-CS-109693	109693	NA	catalytic; similar to esterase/lipase/thioesterase family protein [Arabidopsis thaliana] (TAIR:AT5G41120.1); similar to esterase/lipase/thioesterase family protein [Arabidopsis thaliana] (TAIR:AT3G26840.1); similar to esterase/lipase/thioesterase family protein [Arabidopsis thaliana] (TAIR:AT3G26820.1); similar to Os09g0509500 [Oryza sativa (japonica cultivar-group)] (GB:NP_001063630.1); similar …	AT5G41130	206 bits (524)	1e-53	1.44324	8.59062e-05	0.997462
223	CAS-CS-109695	109695	JAZ1	similar to unknown protein [Arabidopsis thaliana] (TAIR:AT1G74950.1); similar to PnFL-2 [Ipomoea nil] (GB:AAG49896.1); contains InterPro domain ZIM; (InterPro:IPR010399)	AT1G19180	164 bits (416)	8e-41	2.21131	0.000231609	0.991196
224	CAS-CS-109767	109767	ABCC5	member of MRP subfamily	AT1G04120	279 bits (713)	1e-75	2.11658	1.22432e-08	1
225	CAS-CS-109807	109807	NA	FAD-binding domain-containing protein; similar to ATSEC1A, electron carrier [Arabidopsis thaliana] (TAIR:AT1G01980.1); similar to FAD-binding domain-containing protein [Arabidopsis thaliana] (TAIR:AT4G20830.2); similar to FAD-binding domain-containing protein [Arabidopsis thaliana] (TAIR:AT1G30740.1); similar to Berberine and berberine like, putative [Medicago truncatula] (GB:ABE90038.1); similar…	AT4G20840	529 bits (1362)	e-150	3.91736	0.00011439	0.99639
226	CAS-CS-109817	109817	NA	amino acid transporter family protein; similar to amino acid transporter family protein [Arabidopsis thaliana] (TAIR:AT2G40420.1); similar to Amino acid/polyamine transporter II [Medicago truncatula] (GB:ABE86055.1); contains InterPro domain Amino acid/polyamine transporter II; (InterPro:IPR002422); contains InterPro domain Amino acid transporter, transmembrane; (InterPro:IPR013057)	AT3G56200	210 bits (535)	e-104	1.51137	0.000383848	0.982879
227	CAS-CS-109973	109973	NA	binding; similar to binding [Arabidopsis thaliana] (TAIR:AT1G15290.1); similar to tetratricopeptide repeat (TPR)-containing protein [Arabidopsis thaliana] (TAIR:AT1G01320.1); similar to putative tetratricopeptide repeat(TPR)-containing protein [Oryza sativa (japonica cultivar-group)] (GB:BAC84544.1); similar to TPR repeat [Medicago truncatula] (GB:ABE77904.1); similar to H0811D08.1 [Oryza sativa …	AT4G28080	668 bits (1724)	0.0	1.36208	4.29955e-05	0.999019
228	CAS-CS-109986	109986	CYP706A6	member of CYP706A	AT4G12320	154 bits (388)	9e-67	-1.93409	0.000424881	0.980252
229	CAS-CS-110246	110246	NA	ankyrin repeat family protein; similar to ankyrin repeat family protein [Arabidopsis thaliana] (TAIR:AT4G19150.1); similar to putative ankyrin [Oryza sativa (japonica cultivar-group)] (GB:AAK16185.2); contains InterPro domain Ankyrin; (InterPro:IPR002110)	AT2G03430	164 bits (415)	9e-41	-1.78511	8.40363e-07	0.999994
230	CAS-CS-110277	110277	MEE47	MEE47 (maternal effect embryo arrest 47); transcription factor; Identical to Protein At4g00950 [Arabidopsis Thaliana] (GB:Q9M160;GB:O23083)	AT4G00950	92.4 bits (228)	1e-19	2.62483	0.000820182	0.953811
231	CAS-CS-110295	110295	ZIP1	A member of Zrt- and Irt-related protein (ZIP) family. transcript is induced in response to zinc deficiency in the root.	AT3G12750	155 bits (391)	2e-42	1.32264	1.35499e-05	0.999778
232	CAS-CS-110356	110356	emb2170	EMB2170 (EMBRYO DEFECTIVE 2170); similar to unknown protein [Arabidopsis thaliana] (TAIR:AT1G76980.1)	AT1G21390	65.1 bits (157)	3e-11	3.98353	7.41688e-05	0.997931
233	CAS-CS-110460	110460	JAZ2	similar to unknown protein [Arabidopsis thaliana] (TAIR:AT1G19180.1); similar to PnFL-2 [Ipomoea nil] (GB:AAG49896.1); contains InterPro domain ZIM; (InterPro:IPR010399)	AT1G74950	160 bits (406)	1e-39	2.46302	0.000737307	0.960331
234	CAS-CS-110538	110538	ATCYS6	cysteine protease inhibitor, putative / cystatin, putative; similar to cysteine protease inhibitor, putative / cystatin, putative [Arabidopsis thaliana] (TAIR:AT5G05110.1); similar to At3g12490-like protein [Boechera stricta] (GB:ABB89766.1); contains InterPro domain Proteinase inhibitor I25, cystatin; (InterPro:IPR000010); contains InterPro domain Proteinase inhibitor I25A and I25B, type 2 and p…	AT3G12490	107 bits (267)	6e-24	1.60362	0.000767866	0.957873
235	CAS-CS-110618	110618	NA	UDP-glucoronosyl/UDP-glucosyl transferase family protein; similar to UDP-glucoronosyl/UDP-glucosyl transferase family protein [Arabidopsis thaliana] (TAIR:AT2G36780.1); similar to cyclo-DOPA 5-O-glucosyltransferase [Mirabilis jalapa] (GB:BAD91803.1); contains InterPro domain UDP-glucuronosyl/UDP-glucosyltransferase; (InterPro:IPR002213)	AT5G12890	341 bits (874)	5e-94	1.51419	3.6178e-05	0.999198
236	CAS-CS-110657	110657	CYP82C4	member of CYP82C	AT4G31940	158 bits (399)	3e-39	2.21089	0.000841957	0.952166
237	CAS-CS-110699	110699	ALN	Encodes an allantoinase which is involved in allantoin degradation and assimilation. Gene expression was induced when allantoin was added to the medium. The insertion mutant, ataln m2-1, did not grow well on the MS medium where allantoin, instead of ammonium nitrate, was supplied.	AT4G04955	68.6 bits (166)	1e-11	-1.6256	4.28186e-05	0.999031
238	CAS-CS-110824	110824	NA	similar to Eucalyptus gunnii alcohol dehydrogenase of unknown physiological function (GI:1143445), apple tree, PIR:T16995; NOT a cinnamyl-alcohol dehydrogenase	AT5G19440	531 bits (1369)	e-151	-2.08797	5.16703e-06	0.999935
239	CAS-CS-110853	110853	APM1	encodes an aminopeptidase, a ortholog of mouse microsomal AP (EC 3.4.11.2).	AT4G33090	165 bits (417)	9e-81	2.85142	0.000223902	0.991579
240	CAS-CS-110958	110958	NA	disease resistance protein (CC-NBS-LRR class), putative; similar to RPP8 (RECOGNITION OF PERONOSPORA PARASITICA 8) [Arabidopsis thaliana] (TAIR:AT5G43470.2); similar to disease resistance protein (CC-NBS-LRR class), putative [Arabidopsis thaliana] (TAIR:AT5G48620.1); similar to Disease resistance protein RPH8A (RPP8 homolog A) (GB:P59584); contains InterPro domain NB-ARC; (InterPro:IPR002182); co…	AT1G50180	52.8 bits (125)	2e-07	2.1051	4.74019e-06	0.999941
241	CAS-CS-111027	111027	ATB2	Encodes ATB2.	AT1G60710	500 bits (1287)	e-142	2.05038	0.00033248	0.985649
242	CAS-CS-111044	111044	NA	protein kinase, putative; similar to protein kinase family protein [Arabidopsis thaliana] (TAIR:AT5G54380.1); similar to protein kinase, putative [Arabidopsis thaliana] (TAIR:AT3G46290.1); similar to protein kinase family protein [Arabidopsis thaliana] (TAIR:AT4G39110.1); similar to receptor-like protein kinase [Catharanthus roseus] (GB:CAA97692.1); similar to Protein kinase [Medicago truncatula]…	AT5G59700	200 bits (509)	8e-52	1.99483	0.000391154	0.98247
243	CAS-CS-111110	111110	NA	proton-dependent oligopeptide transport (POT) family protein; similar to proton-dependent oligopeptide transport (POT) family protein [Arabidopsis thaliana] (TAIR:AT1G18880.1); similar to proton-dependent oligopeptide transport (POT) family protein [Arabidopsis thaliana] (TAIR:AT5G62680.1); similar to nitrate transporter NRT1-1 [Glycine max] (GB:BAB19756.1); similar to nitrate transporter NRT1-5 …	AT3G47960	437 bits (1123)	e-123	2.29808	2.96136e-07	0.999999
244	CAS-CS-111286	111286	ATOSM34	osmotin-like protein	AT4G11650	276 bits (705)	6e-75	3.61647	3.12278e-06	0.999964
245	CAS-CS-111322	111322	APX1B	Encodes a cytosolic ascorbate peroxidase APX2. Ascorbate peroxidases are enzymes that scavenge hydrogen peroxide in plant cells. Eight types of APX have been described for Arabidopsis: three cytosolic (APX1, APX2, APX6), two chloroplastic types (stromal sAPX, thylakoid tAPX), and three microsomal (APX3, APX4, APX5) isoforms.	AT3G09640	382 bits (981)	e-106	4.15611	0.000113756	0.996431
246	CAS-CS-111425	111425	ELIP	Encodes an early light-inducible protein.	AT3G22840	199 bits (506)	2e-51	2.41219	6.50936e-07	0.999995
247	CAS-CS-111459	111459	CYP82C4	member of CYP82C	AT4G31940	227 bits (579)	6e-60	2.96065	6.1753e-05	0.998383
248	CAS-CS-111466	111466	ANNAT4	Annexins are a family of calcium dependent membrane binding proteins though to be involved in Golgi mediated secretion. This is one of four annexins identified in Arabidopsis.	AT2G38750	328 bits (840)	5e-90	2.058	8.00243e-05	0.997703
249	CAS-CS-111503	111503	ATRBOHD	NADPH/respiratory burst oxidase protein D (RbohD).Interacts with AtrbohF gene to fine tune the spatial control of ROI production and hypersensitive response to cell in and around infection site.	AT5G47910	76.3 bits (186)	7e-15	3.067	0.000198088	0.992829
250	CAS-CS-111555	111555	NA	oxidoreductase; Identical to Clavaminate synthase-like protein At3g21360 (EC 1.-.-.-) [Arabidopsis Thaliana] (GB:Q9LIG0); similar to SyrP-like protein [Marinomonas sp. MED121] (GB:ZP_01078296.1); similar to Os01g0190000 [Oryza sativa (japonica cultivar-group)] (GB:NP_001042262.1); contains InterPro domain Taurine catabolism dioxygenase TauD/TfdA; (InterPro:IPR003819)	AT3G21360	77.8 bits (190)	3e-15	1.44871	0.000357701	0.984395
251	CAS-CS-111588	111588	NA	alcohol oxidase-related; similar to alcohol oxidase-related [Arabidopsis thaliana] (TAIR:AT4G28570.1); similar to putative alcohol oxidase [Oryza sativa] (GB:AAL31024.1); similar to Os02g0621800 [Oryza sativa (japonica cultivar-group)] (GB:NP_001047464.1); similar to Os10g0474100 [Oryza sativa (japonica cultivar-group)] (GB:NP_001064836.1); contains InterPro domain GMC oxidoreductase; (InterPro:I…	AT4G19380	522 bits (1345)	e-148	1.30585	0.000396644	0.982192
252	CAS-CS-111673	111673	CERK1	protein kinase family protein; similar to protein kinase family protein / peptidoglycan-binding LysM domain-containing protein [Arabidopsis thaliana] (TAIR:AT1G51940.1); similar to LysM domain-containing receptor-like kinase 7 [Medicago truncatula] (GB:AAQ73158.1); similar to Nod-factor receptor 1a [Lotus japonicus] (GB:CAE02589.1); similar to Nod-factor receptor 1b [Lotus japonicus] (GB:CAE02590…	AT3G21630	108 bits (271)	2e-32	-2.06651	5.58168e-05	0.998569
253	CAS-CS-111768	111768	NA	S-locus lectin protein kinase family protein; similar to S-locus protein kinase, putative [Arabidopsis thaliana] (TAIR:AT1G11410.1); similar to ARK3 (Arabidopsis Receptor Kinase 3), kinase [Arabidopsis thaliana] (TAIR:AT4G21380.1); similar to ARK2 (Arabidopsis Receptor Kinase 2), kinase [Arabidopsis thaliana] (TAIR:AT1G65800.1); similar to putative receptor protein kinase [Oryza sativa (japonica …	AT1G11340	381 bits (978)	e-106	2.54826	0.000317996	0.986606
254	CAS-CS-111817	111817	NA	ChaC-like family protein; similar to ChaC-like family protein [Arabidopsis thaliana] (TAIR:AT5G26220.1); similar to ChaC-like family protein-like [Solanum tuberosum] (GB:ABB87104.1); similar to meloidogyne-induced (GB:ABA46779.1); contains InterPro domain ChaC-like protein; (InterPro:IPR006840)	AT4G31290	338 bits (868)	3e-93	1.57591	0.000223488	0.991655
255	CAS-CS-111991	111991	ATGLB3	Encodes a hemoglobin (Hb) with a central domain similar to the 'truncated Hbs of bacteria, protozoa and fungi. The 3D structure of these types of Hbs is a 2-on-2 arrangement of alpha-helices as opposed to the 3-on-3 arrangement of the standard globin fold. This type of Hb is not found in animals or yeast.	AT4G32690	248 bits (634)	2e-66	2.10755	3.93114e-07	0.999998
256	CAS-CS-112144	112144	NA	DC1 domain-containing protein; similar to DC1 domain-containing protein [Arabidopsis thaliana] (TAIR:AT1G20990.1); similar to DC1 domain-containing protein [Arabidopsis thaliana] (TAIR:AT2G37800.1); similar to Os12g0596300 [Oryza sativa (japonica cultivar-group)] (GB:NP_001067186.1); similar to DC1 domain-containing protein, putative, expressed [Oryza sativa (japonica cultivar-group)] (GB:ABA9919…	AT2G16050	73.2 bits (178)	2e-13	3.41072	0.000129206	0.995777
257	CAS-CS-112162	112162	KCS19	beta-ketoacyl-CoA synthase family protein; Identical to 3-ketoacyl-CoA synthase 21 (EC 2.3.1.-) (KCS-21) (Very-long-chain fatty acid condensing enzyme 21) (VLCFA condensing enzyme 21) (KCS21) [Arabidopsis Thaliana] (GB:Q9LZ72); similar to beta-ketoacyl-CoA synthase family protein [Arabidopsis thaliana] (TAIR:AT2G28630.1); similar to Chalcone and stilbene synthases, N-terminal [Medicago truncatula…	AT5G04530	587 bits (1514)	e-168	1.98558	2.35066e-05	0.99954
258	CAS-CS-112224	112224	NA	universal stress protein (USP) family protein; similar to universal stress protein (USP) family protein / early nodulin ENOD18 family protein [Arabidopsis thaliana] (TAIR:AT3G03270.2); similar to Os05g0157200 [Oryza sativa (japonica cultivar-group)] (GB:NP_001054704.1); similar to USP family protein [Triticum aestivum] (GB:AAX13276.1); contains InterPro domain Universal stress protein (Usp); (Int…	AT3G17020	80.1 bits (196)	5e-16	-2.29468	0.000622532	0.967743
259	CAS-CS-112302	112302	NA	MATE efflux family protein; similar to MATE efflux family protein [Arabidopsis thaliana] (TAIR:AT1G11670.1); similar to MATE efflux family protein [Arabidopsis thaliana] (TAIR:AT1G61890.1); similar to MATE efflux family protein, expressed [Oryza sativa (japonica cultivar-group)] (GB:ABF97209.1); similar to MATE efflux family protein, expressed [Oryza sativa (japonica cultivar-group)] (GB:ABF97220…	AT3G21690	217 bits (553)	4e-57	1.35355	4.75629e-05	0.998884
260	CAS-CS-112330	112330	Rap2.6L	encodes a member of the ERF (ethylene response factor) subfamily B-4 of ERF/AP2 transcription factor family. The protein contains one AP2 domain. There are 7 members in this subfamily.	AT5G13330	138 bits (348)	4e-33	2.37284	5.3988e-05	0.998647
261	CAS-CS-112603	112603	MLP423	Bet v I allergen family protein; Identical to MLP-like protein 423 (MLP423) [Arabidopsis Thaliana] (GB:Q93VR4;GB:Q8L9L8;GB:Q9LR93); similar to MLP34 (MLP-LIKE PROTEIN 34) [Arabidopsis thaliana] (TAIR:AT1G70850.3); similar to Bet v I allergen [Medicago truncatula] (GB:ABE83209.1); contains InterPro domain Bet v I allergen; (InterPro:IPR000916)	AT1G24020	48.9 bits (115)	4e-06	2.55998	0.000826718	0.953345
262	CAS-CS-112623	112623	FAD2	Major enzyme responsible for the synthesis of 18:2 fatty acids in the endoplasmic reticulum. Contains His-rich motifs, which contribute to the interaction with the electron donor cytochrome b5.	AT3G12120	620 bits (1598)	e-178	2.74194	0.000182866	0.99346
263	CAS-CS-112645	112645	NA	oxidoreductase, 2OG-Fe(II) oxygenase family protein; similar to oxidoreductase, 2OG-Fe(II) oxygenase family protein [Arabidopsis thaliana] (TAIR:AT3G19010.1); similar to putative oxylase protein [Pinus pinaster] (GB:CAC83305.1); similar to Os08g0249900 [Oryza sativa (japonica cultivar-group)] (GB:NP_001061373.1); similar to Os03g0618300 [Oryza sativa (japonica cultivar-group)] (GB:NP_001050669.1)…	AT3G19000	196 bits (499)	2e-65	1.49438	1.68178e-06	0.999983
264	CAS-CS-112665	112665	AOR	oxidoreductase, zinc-binding dehydrogenase family protein; Identical to Quinone oxidoreductase-like protein At1g23740, chloroplast precursor (EC 1.-.-.-) [Arabidopsis Thaliana] (GB:Q9ZUC1;GB:Q945P3); similar to oxidoreductase, zinc-binding dehydrogenase family protein [Arabidopsis thaliana] (TAIR:AT4G13010.1); similar to Os08g0379400 [Oryza sativa (japonica cultivar-group)] (GB:NP_001061691.1); s…	AT1G23740	286 bits (731)	2e-77	3.54025	4.77372e-05	0.998875
265	CAS-CS-112695	112695	NA	male sterility MS5 family protein; similar to male sterility MS5 family protein [Arabidopsis thaliana] (TAIR:AT5G48850.1); similar to Os05g0506000 [Oryza sativa (japonica cultivar-group)] (GB:NP_001055980.1); similar to unknown [Oryza sativa] (GB:AAC72543.1); contains InterPro domain Tetratricopeptide region; (InterPro:IPR013026); contains InterPro domain Tetratricopeptide TPR_1; (InterPro:IPR001…	AT1G04770	267 bits (682)	5e-72	1.99666	8.2512e-05	0.997577
266	CAS-CS-112765	112765	NA	encodes a member of the ERF (ethylene response factor) subfamily B-4 of ERF/AP2 transcription factor family. The protein contains one AP2 domain. There are 7 members in this subfamily.	AT5G07310	135 bits (339)	3e-32	1.97263	0.000223902	0.991563
267	CAS-CS-112788	112788	ATST2A	sulfotransferase family protein; similar to sulfotransferase family protein [Arabidopsis thaliana] (TAIR:AT5G07000.1); similar to Sulfotransferase [Medicago truncatula] (GB:ABE88692.1); contains InterPro domain Sulfotransferase; (InterPro:IPR000863)	AT5G07010	81.6 bits (200)	8e-34	2.92154	3.84185e-06	0.999954
268	CAS-CS-112790	112790	NA	GDSL-motif lipase/hydrolase family protein; similar to GDSL-motif lipase, putative [Arabidopsis thaliana] (TAIR:AT5G22810.1); similar to Lipolytic enzyme, G-D-S-L [Medicago truncatula] (GB:ABE90349.1); contains InterPro domain Lipolytic enzyme, G-D-S-L; (InterPro:IPR001087)	AT3G16370	79.7 bits (195)	7e-23	-2.61815	0.000418486	0.980811
269	CAS-CS-112808	112808	NA	protein kinase family protein; similar to protein kinase family protein [Arabidopsis thaliana] (TAIR:AT1G66460.1); similar to Protein kinase domain containing protein [Oryza sativa (japonica cultivar-group)] (GB:ABA95941.1); contains InterPro domain Protein kinase-like; (InterPro:IPR011009); contains InterPro domain Protein kinase; (InterPro:IPR000719); contains InterPro domain Serine/threonine p…	AT5G37790	200 bits (509)	9e-52	-1.87092	0.000290794	0.988167
270	CAS-CS-112867	112867	NA	O-methyltransferase family 2 protein; similar to O-methyltransferase family 2 protein [Arabidopsis thaliana] (TAIR:AT4G35150.1); similar to O-methyltransferase, family 2 [Medicago truncatula] (GB:ABE89160.1); contains InterPro domain SAM (and some other nucleotide) binding motif; (InterPro:IPR000051); contains InterPro domain O-methyltransferase, family 2; (InterPro:IPR001077); contains InterPro …	AT4G35160	130 bits (326)	9e-31	-1.49059	2.3373e-07	0.999999
271	CAS-CS-112928	112928	NA	squamosa promoter-binding protein-like 6 (SPL6); Identical to Squamosa promoter-binding-like protein 6 (SPL6) [Arabidopsis Thaliana] (GB:Q94JW8;GB:Q9LQA4;GB:Q9S7A2); similar to squamosa promoter-binding protein, putative [Arabidopsis thaliana] (TAIR:AT5G50670.1); similar to squamosa promoter-binding protein, putative [Arabidopsis thaliana] (TAIR:AT5G50570.2); similar to squamosa promoter binding …	AT1G69170	158 bits (400)	2e-39	4.1714	7.11398e-05	0.998042
272	CAS-CS-113005	113005	EXGT-A4	EXGT-A4, endoxyloglucan transferase,	AT5G13870	455 bits (1170)	e-128	-2.08283	0.000716023	0.961895
273	CAS-CS-113014	113014	NA	similar to unknown protein [Arabidopsis thaliana] (TAIR:AT1G44608.1); similar to Os04g0690500 [Oryza sativa (japonica cultivar-group)] (GB:NP_001054352.1); similar to CAA30371.1 protein [Oryza sativa] (GB:CAB53474.1); similar to H0814G11.20 [Oryza sativa (indica cultivar-group)] (GB:CAJ86353.1)	AT1G21830	85.9 bits (211)	2e-17	1.66366	0.000149573	0.994882
274	CAS-CS-113089	113089	NA	similar to unknown protein [Arabidopsis thaliana] (TAIR:AT1G18620.1); similar to expressed protein [Oryza sativa (japonica cultivar-group)] (GB:ABF96645.1); similar to Os07g0109400 [Oryza sativa (japonica cultivar-group)] (GB:NP_001058723.1); similar to Os07g0603300 [Oryza sativa (japonica cultivar-group)] (GB:NP_001060212.1)	AT1G74160	166 bits (421)	1e-41	-1.87343	0.000688425	0.963552
275	CAS-CS-113106	113106	NA	zinc finger (C3HC4-type RING finger) family protein; similar to zinc finger (C3HC4-type RING finger) family protein [Arabidopsis thaliana] (TAIR:AT5G60710.1); similar to zinc finger (C3HC4-type RING finger) family protein [Arabidopsis thaliana] (TAIR:AT3G54780.1); similar to Os02g0806700 [Oryza sativa (japonica cultivar-group)] (GB:NP_001048450.1); similar to Hypothetical protein protein containi…	AT2G38970	243 bits (619)	5e-69	-2.08484	0.000872376	0.950109
276	CAS-CS-113197	113197	ATPHS2	Encodes a cytosolic alpha-glucan phosphorylase. In vitro, the enzyme has a preference for branched polysaccharides, such as glycogen.	AT3G46970	1393 bits (3605)	0.0	3.22018	0.000741687	0.959785
277	CAS-CS-113207	113207	NA	protease inhibitor, putative; similar to serine protease inhibitor, potato inhibitor I-type family protein [Arabidopsis thaliana] (TAIR:AT2G38900.1); similar to type I proteinase inhibitor-like protein [Citrus x paradisi] (GB:AAN76363.1); contains InterPro domain Proteinase inhibitor I13, potato inhibitor I; (InterPro:IPR000864)	AT2G38870	77.4 bits (189)	4e-15	1.24265	1.9801e-05	0.999635
278	CAS-CS-113284	113284	ATLOX2	Chloroplast lipoxygenase required for wound-induced jasmonic acid accumulation in Arabidopsis.Mutants are resistant to Staphylococcus aureus and accumulate salicylic acid upon infection.	AT3G45140	288 bits (736)	4e-78	3.11447	1.18477e-09	1
279	CAS-CS-113331	113331	SPL5	Encodes a member of the SPL (squamosa-promoter binding protein-like)gene family, a novel gene family encoding DNA binding proteins and putative transcription factors. Contains the SBP-box, which encodes the SBP-domain, required and sufficient for interaction with DNA. It is involved in regulation of flowering and vegetative phase change. Its temporal expression is regulated by the microRNA miR156…	AT3G15270	140 bits (352)	7e-34	4.9844	0.000412275	0.981178
280	CAS-CS-113367	113367	NA	nodulin family protein; similar to nodulin family protein [Arabidopsis thaliana] (TAIR:AT4G34950.1); similar to Nodulin-like; Major facilitator superfamily MFS_1 [Medicago truncatula] (GB:ABE77921.1); similar to Os09g0536700 [Oryza sativa (japonica cultivar-group)] (GB:NP_001063787.1); contains InterPro domain Nodulin-like; (InterPro:IPR010658); contains InterPro domain Major facilitator superfam…	AT2G16660	214 bits (545)	5e-56	-1.95395	6.39735e-07	0.999996
281	CAS-CS-113416	113416	ATBSMT1	The gene encodes a SABATH methyltransferase that methylates both salicylic acid and benzoic acid. It is highly expressed in flowers, induced by biotic and abiotic stress and thought to be involved in direct defense mechanism.	AT3G11480	201 bits (512)	3e-52	2.50422	1.14286e-06	0.99999
282	CAS-CS-113431	113431	PR3	encodes a basic chitinase involved in ethylene/jasmonic acid mediated signalling pathway during systemic acquired resistance based on expression analyses.	AT3G12500	289 bits (739)	1e-78	3.68462	1.08601e-06	0.99999
283	CAS-CS-113441	113441	MIOX1	Encodes MIOX1. Belongs to myo-inositol oxygenase gene family.	AT1G14520	427 bits (1099)	e-120	6.40658	0.000248301	0.990335
284	CAS-CS-113471	113471	NA	proton-dependent oligopeptide transport (POT) family protein; similar to proton-dependent oligopeptide transport (POT) family protein [Arabidopsis thaliana] (TAIR:AT5G01180.1); similar to Os01g0103100 [Oryza sativa (japonica cultivar-group)] (GB:NP_001041755.1); similar to PREDICTED: similar to solute carrier family 15, member 4 [Canis familiaris] (GB:XP_548544.2); contains InterPro domain TGF-be…	AT5G13400	145 bits (366)	2e-57	2.66875	9.83198e-05	0.997024
285	CAS-CS-113472	113472	NA	cysteine proteinase, putative; similar to cysteine proteinase, putative [Arabidopsis thaliana] (TAIR:AT3G49340.1); similar to cysteine proteinase precursor [Ipomoea batatas] (GB:AAL14199.1); contains InterPro domain Peptidase, cysteine peptidase active site; (InterPro:IPR000169); contains InterPro domain Peptidase C1A, papain; (InterPro:IPR013128); contains InterPro domain Proteinase inhibitor I2…	AT2G27420	95.1 bits (235)	6e-20	-1.59173	0.000281736	0.988688
286	CAS-CS-113516	113516	NA	hypoxia-responsive family protein; similar to hypoxia-responsive family protein [Arabidopsis thaliana] (TAIR:AT5G27760.1); similar to hypoxia-responsive family protein [Citrus sinensis] (GB:AAZ05072.1); contains InterPro domain Hypoxia induced protein conserved region; (InterPro:IPR007667)	AT3G05550	114 bits (285)	5e-26	1.92275	9.91749e-05	0.99697
287	CAS-CS-113636	113636	CYP76C4	member of CYP76C	AT2G45550	301 bits (772)	3e-82	1.80712	1.43633e-05	0.999753
288	CAS-CS-113662	113662	NA	acid phosphatase class B family protein; similar to acid phosphatase class B family protein [Arabidopsis thaliana] (TAIR:AT4G29270.1); similar to Plant acid phosphatase [Medicago truncatula] (GB:ABE84853.1); contains InterPro domain Acid phosphatase (Class B); (InterPro:IPR005519); contains InterPro domain Plant acid phosphatase; (InterPro:IPR010028)	AT4G29260	169 bits (427)	1e-42	1.8421	2.81463e-05	0.999417
289	CAS-CS-113706	113706	AMP1	Encodes glutamate carboxypeptidase. Various alleles show-increased cotyledon number and rate of leaf initiation, show transformation of leaves to cotyledons, altered flowering time and photomorphogenesis and an increased level of cytokinin biosynthesis. Involved in ethylene enhanced hypocotyl elongation in the light. Strong genetic interaction between TGH and AMP1.	AT3G54720	233 bits (594)	5e-62	2.34781	0.000383848	0.982927
290	CAS-CS-113744	113744	JAZ8	similar to unknown protein [Arabidopsis thaliana] (TAIR:AT2G34600.1); similar to ZIM [Medicago truncatula] (GB:ABE81432.1); contains InterPro domain ZIM; (InterPro:IPR010399)	AT1G30135	70.9 bits (172)	8e-13	-1.47557	1.08449e-05	0.999837
291	CAS-CS-113762	113762	NA	transcription factor; similar to unknown protein [Arabidopsis thaliana] (TAIR:AT3G06590.2); similar to Os03g0311600 [Oryza sativa (japonica cultivar-group)] (GB:NP_001049922.1); similar to bHLH protein-like [Oryza sativa (japonica cultivar-group)] (GB:BAC21355.1); contains InterPro domain Helix-loop-helix DNA-binding; (InterPro:IPR011598); contains InterPro domain Basic helix-loop-helix dimerisat…	AT1G09250	125 bits (314)	3e-29	3.58194	0.000240885	0.99069
292	CAS-CS-113804	113804	JMT	Encodes a S-adenosyl-L-methionine:jasmonic acid carboxyl methyltransferase that catalyzes the formation of methyljasmonate from jasmonic acid. Its expression is induced in response to wounding or methyljasmonate treatment.	AT1G19640	328 bits (841)	7e-90	1.71993	1.05399e-07	1
293	CAS-CS-113931	113931	PRF5	Encodes profilin 5, originally named profilin 4 (PRO4/PFN4). Low-molecular weight, actin monomer-binding protein that regulates the organization of actin cytoskeleton. Pollen-specific plant profilin present predominantly in mature pollen and growing pollen tubes.	AT2G19770	200 bits (509)	6e-52	3.54835	0.000223488	0.991627
294	CAS-CS-113952	113952	NA	protease inhibitor, putative; similar to serine protease inhibitor, potato inhibitor I-type family protein [Arabidopsis thaliana] (TAIR:AT2G38900.1); similar to type I proteinase inhibitor-like protein [Citrus x paradisi] (GB:AAN76363.1); contains InterPro domain Proteinase inhibitor I13, potato inhibitor I; (InterPro:IPR000864)	AT2G38870	77.4 bits (189)	5e-15	1.12813	9.61057e-07	0.999992
295	CAS-CS-113965	113965	AtRLP1	protein binding; similar to leucine-rich repeat family protein [Arabidopsis thaliana] (TAIR:AT1G74170.1); similar to H0821G03.10 [Oryza sativa (indica cultivar-group)] (GB:CAJ86059.1); contains InterPro domain Leucine-rich repeat; (InterPro:IPR001611); contains InterPro domain Leucine-rich repeat, typical subtype; (InterPro:IPR003591); contains InterPro domain Leucine-rich repeat, plant specific;…	AT1G07390	203 bits (517)	1e-52	3.79239	8.18824e-05	0.997627
296	CAS-CS-114049	114049	NA	similar to unknown protein [Arabidopsis thaliana] (TAIR:AT3G54000.1); similar to IMP dehydrogenase/GMP reductase [Medicago truncatula] (GB:ABD33149.1)	AT5G59050	79/135 (58%)	5e-19	1.63528	0.000688425	0.963549
297	CAS-CS-114054	114054	ADF6	Encodes actin depolymerizing factor 6 (ADF6).	AT2G31200	206 bits (524)	1e-53	-1.45127	7.00808e-05	0.998087
298	CAS-CS-114111	114111	NA	FAD-binding domain-containing protein; similar to FAD-binding domain-containing protein [Arabidopsis thaliana] (TAIR:AT5G44410.1); similar to FAD-binding domain-containing protein [Arabidopsis thaliana] (TAIR:AT5G44440.1); similar to Berberine and berberine like, putative [Medicago truncatula] (GB:ABE90046.1); contains InterPro domain FAD linked oxidase, N-terminal; (InterPro:IPR006094); contains…	AT4G20820	272 bits (695)	2e-83	1.60645	7.42856e-05	0.997909
299	CAS-CS-114138	114138	ORG1	ORG1 (OBP3-RESPONSIVE GENE 1); kinase; similar to Proteinase inhibitor I4, serpin; Protein kinase [Medicago truncatula] (GB:ABE80838.1); similar to Os01g0655500 [Oryza sativa (japonica cultivar-group)] (GB:NP_001043752.1); contains InterPro domain Protein kinase-like; (InterPro:IPR011009); contains InterPro domain Protein kinase; (InterPro:IPR000719)	AT5G53450	300 bits (769)	8e-82	1.92682	0.000211126	0.992204
300	CAS-CS-114198	114198	UXS4	encodes a protein similar to UDP-glucuronic acid decarboxylase. UDP-glucuronic acid decarboxylase produces UDP-xylose, which is a substrate for many cell wall carbohydrates including hemicellulose and pectin. UDP-xylose is also known to feedback regulate several cell wall biosynthetic enzymes.	AT2G47650	429 bits (1104)	e-121	2.13459	0.000564268	0.972215
301	CAS-CS-114257	114257	NA	transferase family protein; similar to transferase family protein [Arabidopsis thaliana] (TAIR:AT5G39080.1); similar to AT5g39050/MXF12_60 [Medicago truncatula] (GB:ABE91277.1); contains InterPro domain Transferase; (InterPro:IPR003480)	AT5G39050	119 bits (298)	1e-27	1.58438	3.29117e-06	0.999962
302	CAS-CS-114324	114324	ARF9	Encodes auxin response factor 9 (ARF9).	AT4G23980	541 bits (1395)	e-154	3.58481	1.09495e-05	0.999834
303	CAS-CS-114358	114358	PSAK	Encodes subunit K of photosystem I reaction center.	AT1G30380	104 bits (259)	8e-23	-2.4657	0.000792103	0.95595
304	CAS-CS-114367	114367	NA	strictosidine synthase family protein; similar to strictosidine synthase family protein [Arabidopsis thaliana] (TAIR:AT5G22020.1); similar to putative strictosidine synthase [Lycopersicon esculentum] (GB:AAF75751.1); contains InterPro domain Strictosidine synthase; (InterPro:IPR004141)	AT3G57030	97.8 bits (242)	5e-21	-1.57226	0.000100936	0.996907
305	CAS-CS-114408	114408	NA	acid phosphatase; similar to acid phosphatase [Arabidopsis thaliana] (TAIR:AT3G01310.2); similar to hypothetical protein [Oryza sativa (japonica cultivar-group)] (GB:BAD53244.1); similar to PREDICTED: similar to KIAA0377 splice [Gallus gallus] (GB:XP_413955.2); similar to LOC495012 protein, putative, expressed [Oryza sativa (japonica cultivar-group)] (GB:ABF98273.1); contains InterPro domain Hist…	AT5G15070	532 bits (1371)	e-151	-2.87171	0.000248301	0.990346
306	CAS-CS-114490	114490	PDLP8	receptor-like protein kinase-related; similar to 33 kDa secretory protein-related [Arabidopsis thaliana] (TAIR:AT2G01660.1); similar to Os04g0537800 [Oryza sativa (japonica cultivar-group)] (GB:NP_001053427.1); similar to receptor-like protein kinase-like [Oryza sativa (japonica cultivar-group)] (GB:BAD25786.1); contains InterPro domain Protein of unknown function DUF26; (InterPro:IPR002902)	AT3G60720	278 bits (710)	4e-75	-1.40002	0.000767866	0.95778
307	CAS-CS-114499	114499	ATHH2	a member of the plasma membrane intrinsic protein subfamily PIP1. localizes to the plasma membrane and exhibits water transport activity in Xenopus oocyte. expressed ubiquitously and protein level decreases slightly during leaf development.	AT2G45960	181 bits (458)	5e-46	-1.34704	0.000609526	0.968666
308	CAS-CS-114551	114551	NA	amino acid transporter family protein; similar to amino acid transporter family protein [Arabidopsis thaliana] (TAIR:AT3G54830.1); similar to Os02g0101000 [Oryza sativa (japonica cultivar-group)] (GB:NP_001045585.1); similar to Amino acid/polyamine transporter II [Medicago truncatula] (GB:ABE87832.1); contains InterPro domain Amino acid/polyamine transporter II; (InterPro:IPR002422); contains Int…	AT2G39130	174 bits (440)	3e-87	-1.58794	0.000248301	0.990314
309	CAS-CS-114567	114567	JAZ1	similar to unknown protein [Arabidopsis thaliana] (TAIR:AT1G74950.1); similar to PnFL-2 [Ipomoea nil] (GB:AAG49896.1); contains InterPro domain ZIM; (InterPro:IPR010399)	AT1G19180	48.9 bits (115)	3e-06	1.50345	0.000298181	0.987748
310	CAS-CS-114665	114665	BETA	Encodes a beta carbonic anhydrase likely to be localized in the cytoplasm. Expression of its mRNA is seen in etiolated seedlings and points to a possible nonphotosynthetic role for this isoform.	AT5G14740	67.8 bits (164)	6e-23	2.20107	3.37634e-05	0.999277
311	CAS-CS-114708	114708	NA	similar to hypothetical protein MtrDRAFT_AC150980g17v1 [Medicago truncatula] (GB:ABE87114.1)	AT5G52900	75.1 bits (183)	5e-14	-2.00516	0.000495759	0.976324
312	CAS-CS-114777	114777	NA	hydrolase, alpha/beta fold family protein; similar to catalytic [Arabidopsis thaliana] (TAIR:AT5G41130.1); similar to Os09g0509500 [Oryza sativa (japonica cultivar-group)] (GB:NP_001063630.1); similar to Esterase/lipase/thioesterase; Phospholipid/glycerol acyltransferase [Medicago truncatula] (GB:ABE83644.1); similar to Os01g0362100 [Oryza sativa (japonica cultivar-group)] (GB:NP_001043027.1); co…	AT3G02030	150 bits (380)	5e-49	-1.96067	0.000421329	0.980529
313	CAS-CS-114870	114870	NA	auxin efflux carrier family protein; similar to auxin efflux carrier family protein [Arabidopsis thaliana] (TAIR:AT1G76530.1); similar to Auxin Efflux Carrier [Medicago truncatula] (GB:ABE88820.1); contains InterPro domain Auxin Efflux Carrier; (InterPro:IPR004776)	AT1G76520	130 bits (326)	1e-30	1.53867	5.84943e-05	0.99849
314	CAS-CS-115124	115124	NA	similar to unknown protein [Arabidopsis thaliana] (TAIR:AT2G40400.2); similar to Trimeric LpxA-like [Medicago truncatula] (GB:ABE84885.1); similar to unknown protein [Oryza sativa (japonica cultivar-group)] (GB:AAU44243.1); similar to Os01g0826900 [Oryza sativa (japonica cultivar-group)] (GB:NP_001044677.1); contains InterPro domain Protein of unknown function DUF399; (InterPro:IPR007314)	AT3G56140	257 bits (657)	3e-71	2.43843	0.000317298	0.986694
315	CAS-CS-115282	115282	NA	similar to unknown protein [Arabidopsis thaliana] (TAIR:AT2G37210.1); similar to Conserved hypothetical protein 730 [Medicago truncatula] (GB:ABD32794.1); contains InterPro domain Conserved hypothetical protein 730; (InterPro:IPR005269)	AT4G35190	203 bits (516)	1e-52	-1.48509	1.19869e-05	0.999809
316	CAS-CS-115350	115350	AtPFA-DSP1	tyrosine specific protein phosphatase family protein; Identical to Probable tyrosine-protein phosphatase At1g05000 (EC 3.1.3.48) [Arabidopsis Thaliana] (GB:Q9ZVN4); similar to tyrosine specific protein phosphatase family protein [Arabidopsis thaliana] (TAIR:AT2G32960.1); similar to tyrosine specific protein phosphatase family protein [Capsicum annuum] (GB:AAX20039.1); contains InterPro domain Put…	AT1G05000	223 bits (569)	2e-79	-2.5694	0.000113401	0.996464
317	CAS-CS-115537	115537	NA	aldose 1-epimerase family protein; similar to aldose 1-epimerase family protein [Arabidopsis thaliana] (TAIR:AT3G01260.1); similar to Galactose mutarotase-like [Medicago truncatula] (GB:ABE81353.1); contains InterPro domain Galactose mutarotase-like; (InterPro:IPR011013); contains InterPro domain Aldose 1-epimerase; (InterPro:IPR008183)	AT5G15140	200 bits (508)	3e-55	1.59588	1.31547e-05	0.999785
318	CAS-CS-115708	115708	ATR4	Encodes an oxime-metabolizing enzyme in the biosynthetic pathway of glucosinolates. Is required for phytochrome signal transduction in red light. Mutation confers auxin overproduction.	AT4G31500	181 bits (460)	3e-46	2.27086	0.000203408	0.992619
319	CAS-CS-115731	115731	ESL1	carbohydrate transporter/ sugar porter; similar to ERD6 (EARLY RESPONSE TO DEHYDRATION 6), carbohydrate transporter/ sugar porter [Arabidopsis thaliana] (TAIR:AT1G08930.2); similar to putative sugar transporter [Solanum lycopersicum] (GB:CAC00697.2); contains InterPro domain Sugar transporter; (InterPro:IPR003663); contains InterPro domain Sugar transporter superfamily; (InterPro:IPR005829); cont…	AT1G08920	101 bits (251)	1e-25	2.09722	3.45451e-06	0.999959
320	CAS-CS-115753	115753	NA	strictosidine synthase family protein; similar to YLS2 (yellow-leaf-specific gene 2), strictosidine synthase [Arabidopsis thaliana] (TAIR:AT3G51430.1); similar to mucin-like protein [Oryza sativa] (GB:AAG13594.1); contains InterPro domain Strictosidine synthase; (InterPro:IPR004141)	AT3G51440	124 bits (311)	7e-29	-1.59614	0.000372424	0.983572
321	CAS-CS-115890	115890	LHCB3	Lhcb3 protein is a component of the main light harvesting chlorophyll a/b-protein complex of Photosystem II (LHC II).	AT5G54270	392 bits (1006)	e-109	-3.23143	5.31916e-05	0.998678
322	CAS-CS-115907	115907	NA	transmembrane protein, putative; similar to Os03g0147400 [Oryza sativa (japonica cultivar-group)] (GB:NP_001048962.1); similar to IMP dehydrogenase/GMP reductase [Medicago truncatula] (GB:ABE87631.1); contains InterPro domain Citrate transporter; (InterPro:IPR004680)	AT1G02260	174 bits (440)	2e-48	-1.5296	0.000792103	0.955893
323	CAS-CS-115962	115962	OE23	Encodes a 23 kD extrinsic protein that is part of photosystem II and participates in the regulation of oxygen evolution.	AT1G06680	251 bits (642)	3e-67	-1.0861	0.000575355	0.971255
324	CAS-CS-116003	116003	ABCC3	encodes an ATP-dependent MRP-like ABC transporter able to transport glutathione-conjugates as well as chlorophyll catabolites. The expression of this gene is upregulated by herbicide safeners such as benoxacor and fenclorim.	AT3G13080	108 bits (269)	4e-24	-2.15025	2.78924e-06	0.99997
325	CAS-CS-116068	116068	XTH23	xyloglucan endotransglycosylase-related protein (XTR6)	AT4G25810	176 bits (445)	2e-44	2.47507	0.000372424	0.983567
326	CAS-CS-116078	116078	XTH23	xyloglucan endotransglycosylase-related protein (XTR6)	AT4G25810	202 bits (514)	2e-52	1.50668	0.000155366	0.99465
327	CAS-CS-116196	116196	ATPS2	phosphoric monoester hydrolase; similar to phosphoric monoester hydrolase [Arabidopsis thaliana] (TAIR:AT1G17710.1); similar to putative acid phosphatase [Lycopersicon esculentum] (GB:AAG40473.1); contains InterPro domain HAD-superfamily hydrolase subfamily IB, PSPase-like; (InterPro:IPR006383); contains InterPro domain HAD-superfamily subfamily IB hydrolase, hypothetical 1; (InterPro:IPR006384)	AT1G73010	212 bits (539)	3e-69	1.48701	0.000239551	0.990786
328	CAS-CS-116202	116202	ATGLR3.6	member of Putative ligand-gated ion channel subunit family	AT3G51480	146 bits (368)	2e-35	1.83741	3.11503e-07	0.999998
329	CAS-CS-116354	116354	CYP711A1	Encodes a protein with similarity to thromboxane-A synthase, member of the CYP711A cytochrome P450 family. MAX1 is a specific repressor of vegetative axillary buds generated by the axillary meristem. Expressed in vascular traces in the rosette stem and axillary buds throughout plant development. Mutants have increased axillary branches. Along with MAX3,4 thought to mediate control of shoot branch…	AT2G26170	49.3 bits (116)	3e-06	4.21125	5.302e-05	0.998696
330	CAS-CS-116449	116449	NA	similar to MYR1 (MYB-RELATED PROTEIN 1) [Arabidopsis thaliana] (TAIR:AT5G18240.4); similar to Os03g0325500 [Oryza sativa (japonica cultivar-group)] (GB:NP_001049984.1); similar to transfactor-like protein [Oryza sativa (japonica cultivar-group)] (GB:BAC83815.1); similar to Os05g0488600 [Oryza sativa (japonica cultivar-group)] (GB:NP_001055886.1); contains InterPro domain Homeodomain-like; (InterP…	AT1G69580	56.2 bits (134)	3e-08	2.11852	0.000125188	0.995933
331	CAS-CS-116594	116594	NA	similar to PMP22 (peroxisomal membrane protein 22) [Arabidopsis thaliana] (TAIR:AT4G04470.1); similar to Os08g0566900 [Oryza sativa (japonica cultivar-group)] (GB:NP_001062544.1); similar to Os02g0226000 [Oryza sativa (japonica cultivar-group)] (GB:NP_001046343.1); similar to hypothetical protein DDBDRAFT_0188787 [Dictyostelium discoideum AX4] (GB:XP_635840.1); contains InterPro domain Mpv17/PMP2…	AT4G14305	135 bits (340)	2e-32	-1.75061	6.82317e-06	0.999911
332	CAS-CS-116614	116614	AMT2	encodes a high-affinity ammonium transporter, which is expressed in shoot and root. Expression in root and shoot is under nitrogen and carbon dioxide regulation, respectively.	AT2G38290	249 bits (637)	1e-66	2.36028	0.00049039	0.976663
333	CAS-CS-116725	116725	AOR	oxidoreductase, zinc-binding dehydrogenase family protein; Identical to Quinone oxidoreductase-like protein At1g23740, chloroplast precursor (EC 1.-.-.-) [Arabidopsis Thaliana] (GB:Q9ZUC1;GB:Q945P3); similar to oxidoreductase, zinc-binding dehydrogenase family protein [Arabidopsis thaliana] (TAIR:AT4G13010.1); similar to Os08g0379400 [Oryza sativa (japonica cultivar-group)] (GB:NP_001061691.1); s…	AT1G23740	286 bits (732)	1e-77	1.67552	0.000449488	0.97889
334	CAS-CS-116735	116735	VTE2	Encodes homogentisate phytyltransferase involved in tocopherol biosynthesis. Has impact on seed longevity and plays a role in the adaptation to low temperature stress, notably phloem loading.	AT2G18950	94.7 bits (234)	4e-20	2.30211	0.000708	0.962492
335	CAS-CS-116837	116837	NA	PQ-loop repeat family protein / transmembrane family protein; similar to PQ-loop repeat family protein / transmembrane family protein [Arabidopsis thaliana] (TAIR:AT2G41050.1); similar to Cystinosin/ERS1p repeat [Medicago truncatula] (GB:ABE78499.1); contains InterPro domain Cystinosin/ERS1p repeat; (InterPro:IPR006603)	AT4G36850	102 bits (255)	2e-22	2.66865	1.90251e-06	0.999981
336	CAS-CS-116890	116890	NA	protein kinase, putative; similar to kinase [Arabidopsis thaliana] (TAIR:AT1G67000.1); similar to serine/threonine protein kinase family protein [Arabidopsis thaliana] (TAIR:AT1G66930.1); similar to serine/threonine protein kinase, putative [Arabidopsis thaliana] (TAIR:AT5G38260.1); similar to Protein kinase [Medicago truncatula] (GB:ABE78903.1); contains InterPro domain Serine/threonine protein …	AT1G66910	231 bits (589)	3e-63	4.51388	0.000125487	0.995912
337	CAS-CS-116902	116902	NA	leucine-rich repeat family protein / protein kinase family protein; similar to leucine-rich repeat transmembrane protein kinase, putative [Arabidopsis thaliana] (TAIR:AT1G35710.1); similar to Tyrosine protein kinase, active site [Medicago truncatula] (GB:ABE80260.1); similar to Tyrosine protein kinase, active site [Medicago truncatula] (GB:ABE82675.1); similar to Tyrosine protein kinase, active s…	AT4G08850	220 bits (560)	6e-58	1.61998	0.000486831	0.976872
338	CAS-CS-116996	116996	PIP2;8	PIP2;8/PIP3B (plasma membrane intrinsic protein 2;8); water channel; Identical to Probable aquaporin PIP2.8 (Plasma membrane intrinsic protein 3b) (PIP3b) (PIP2.8) [Arabidopsis Thaliana] (GB:Q9ZVX8); similar to PIP3 (PLASMA MEMBRANE INTRINSIC PROTEIN 3), water channel [Arabidopsis thaliana] (TAIR:AT4G35100.1); similar to aquaporin [Brassica oleracea] (GB:AAG30607.1); contains InterPro domain Aqua…	AT2G16850	99.4 bits (246)	1e-47	2.07318	0.000305278	0.987417
339	CAS-CS-116998	116998	NA	similar to unknown protein [Arabidopsis thaliana] (TAIR:AT2G30230.1); similar to unknown protein [Oryza sativa (japonica cultivar-group)] (GB:BAB90229.1)	AT1G29195	136 bits (343)	1e-32	-1.6422	0.000176622	0.993781
340	CAS-CS-117120	117120	NA	similar to unknown protein [Arabidopsis thaliana] (TAIR:AT4G37240.1); similar to TMV response-related gene product [Nicotiana tabacum] (GB:BAB41200.1); similar to hypothetical protein [Oryza sativa (japonica cultivar-group)] (GB:BAC83793.1)	AT2G23690	146 bits (369)	1e-35	-1.72163	1.82782e-07	0.999999
341	CAS-CS-117135	117135	NA	similar to unknown protein [Arabidopsis thaliana] (TAIR:AT3G48700.1); similar to CXE carboxylesterase [Malus pumila] (GB:ABB89003.1); contains InterPro domain Esterase/lipase/thioesterase; (InterPro:IPR000379); contains InterPro domain Alpha/beta hydrolase fold-3; (InterPro:IPR013094)	AT1G47480	181 bits (460)	4e-46	3.25614	3.12278e-06	0.999966
342	CAS-CS-117202	117202	NA	29 kDa ribonucleoprotein, chloroplast, putative / RNA-binding protein cp29, putative	AT1G60000	61.6 bits (148)	6e-10	2.29991	2.36233e-05	0.999535
343	CAS-CS-117207	117207	PIL1	encodes a novel Myc-related bHLH transcription factor, which physically associated with APRR1/TOC1 and is a member of PIF3 transcription factor family.	AT2G46970	47.8 bits (112)	8e-06	-1.83373	2.47136e-06	0.999974
344	CAS-CS-117212	117212	NA	Encodes a Protease inhibitor/seed storage/LTP family protein	AT1G70250	72.4 bits (176)	5e-32	-2.56417	7.27616e-05	0.997979
345	CAS-CS-117303	117303	DMR6	oxidoreductase, 2OG-Fe(II) oxygenase family protein; similar to oxidoreductase, 2OG-Fe(II) oxygenase family protein [Arabidopsis thaliana] (TAIR:AT4G10490.1); similar to 2OG-Fe(II) oxygenase [Medicago truncatula] (GB:ABE85154.1); contains InterPro domain 2OG-Fe(II) oxygenase; (InterPro:IPR005123)	AT5G24530	348 bits (893)	2e-99	1.61628	5.40299e-07	0.999997
346	CAS-CS-117318	117318	NA	disease resistance protein (NBS-LRR class), putative; Identical to Putative disease resistance RPP13-like protein 1 (RPPL1) [Arabidopsis Thaliana] (GB:Q9LRR4); similar to disease resistance protein (NBS-LRR class), putative [Arabidopsis thaliana] (TAIR:AT3G14460.1); similar to NBS type disease resistance protein [Populus trichocarpa] (GB:ABF81420.1); similar to Disease resistance protein; Peptida…	AT3G14470	172 bits (437)	2e-43	2.17768	8.61421e-06	0.999882
347	CAS-CS-117348	117348	NA	disease resistance protein (CC-NBS-LRR class), putative; similar to RPP8 (RECOGNITION OF PERONOSPORA PARASITICA 8) [Arabidopsis thaliana] (TAIR:AT5G43470.2); similar to disease resistance protein (CC-NBS-LRR class), putative [Arabidopsis thaliana] (TAIR:AT5G48620.1); similar to Disease resistance protein RPH8A (RPP8 homolog A) (GB:P59584); contains InterPro domain NB-ARC; (InterPro:IPR002182); co…	AT1G50180	51.6 bits (122)	6e-07	2.74661	9.63349e-06	0.999861
348	CAS-CS-117423	117423	NA	heavy-metal-associated domain-containing protein; similar to metal ion binding [Arabidopsis thaliana] (TAIR:AT1G01490.2); similar to heavy-metal-associated domain-containing protein, putative, expressed [Oryza sativa (japonica cultivar-group)] (GB:ABF93600.1); similar to heavy-metal-associated domain-containing protein, putative, expressed [Oryza sativa (japonica cultivar-group)] (GB:ABG66176.1);…	AT5G23760	52.0 bits (123)	4e-07	2.89738	0.000307218	0.987224
349	CAS-CS-117491	117491	ATGPT2	glucose6-Phosphate/phosphate transporter 2	AT1G61800	117 bits (294)	3e-27	2.01394	2.96136e-07	0.999999
350	CAS-CS-117504	117504	AFO	Encodes a member of the YABBY family of transcriptional regulators that is involved in abaxial cell type specification in leaves and fruits.	AT2G45190	216 bits (551)	3e-60	4.21999	6.25305e-05	0.998357
351	CAS-CS-117505	117505	LHCB5	photosystem II encoding the light-harvesting chlorophyll a/b binding protein CP26 of the antenna system of the photosynthetic apparatus	AT4G10340	72.0 bits (175)	4e-13	-1.8438	9.86721e-05	0.996995
352	CAS-CS-117554	117554	ANAC100	ANAC100/ATNAC5 (Arabidopsis NAC domain containing protein 100); transcription factor; similar to ANAC079/ANAC080/ATNAC4 (Arabidopsis NAC domain containing protein 79, Arabidopsis NAC domain containing protein 80), transcription factor [Arabidopsis thaliana] (TAIR:AT5G07680.1); similar to NAC5 protein [Glycine max] (GB:AAX85982.1); contains InterPro domain No apical meristem (NAM) protein; (InterP…	AT5G61430	79.3 bits (194)	7e-16	-1.78023	1.6428e-06	0.999984
353	CAS-CS-117557	117557	ELIP	Encodes an early light-inducible protein.	AT3G22840	80.5 bits (197)	1e-15	2.6905	0.000594558	0.969942
354	CAS-CS-117559	117559	MIOX1	Encodes MIOX1. Belongs to myo-inositol oxygenase gene family.	AT1G14520	168 bits (425)	2e-42	1.72226	0.000247149	0.990428
355	CAS-CS-117729	117729	NA	UDP-glucoronosyl/UDP-glucosyl transferase family protein; similar to UGT76C2 (UDP-glucosyl transferase 76C2), UDP-glycosyltransferase/ transferase, transferring glycosyl groups [Arabidopsis thaliana] (TAIR:AT5G05860.1); similar to UDP-glucose: chalcononaringenin 2'-O-glucosyltransferase [Dianthus caryophyllus] (GB:BAD52007.1); contains InterPro domain UDP-glucuronosyl/UDP-glucosyltransferase; (In…	AT3G11340	153 bits (387)	1e-37	2.59627	7.76743e-05	0.997777
356	CAS-CS-117867	117867	AtRLP12	disease resistance family protein / LRR family protein; similar to disease resistance family protein / LRR family protein [Arabidopsis thaliana] (TAIR:AT1G71390.1); similar to disease resistance family protein / LRR family protein [Arabidopsis thaliana] (TAIR:AT3G05360.1); similar to disease resistance family protein [Arabidopsis thaliana] (TAIR:AT3G05370.1); similar to Cf-2.3 [Lycopersicon pimpi…	AT1G71400	150 bits (378)	1e-36	1.47138	0.000113419	0.996453
357	CAS-CS-117937	117937	AtRLP9	leucine-rich repeat family protein; similar to leucine-rich repeat family protein [Arabidopsis thaliana] (TAIR:AT1G74180.1); similar to leucine-rich repeat family protein [Arabidopsis thaliana] (TAIR:AT5G49290.1); similar to leucine-rich repeat family protein [Arabidopsis thaliana] (TAIR:AT1G74190.1); similar to Os04g0647900 [Oryza sativa (japonica cultivar-group)] (GB:NP_001054072.1); similar to…	AT1G58190	101 bits (252)	5e-22	3.44792	5.31916e-05	0.998686
358	CAS-CS-117969	117969	ATBCA1	CA1 (CARBONIC ANHYDRASE 1); carbonate dehydratase/ zinc ion binding; Identical to Carbonic anhydrase, chloroplast precursor (EC 4.2.1.1) (Carbonate dehydratase) (CA1) [Arabidopsis Thaliana] (GB:P27140;GB:Q8RWW2;GB:Q93VR8); similar to CA2 (BETA CARBONIC ANHYDRASE 2), carbonate dehydratase/ zinc ion binding [Arabidopsis thaliana] (TAIR:AT5G14740.2); similar to chloroplast carbonic anhydrase precurs…	AT3G01500	365 bits (938)	e-101	2.44267	0.000129206	0.995755
359	CAS-CS-118060	118060	HEL	Encodes a protein similar to the antifungal chitin-binding protein hevein from rubber tree latex. mRNA levels increase in response to ethylene and turnip crinkle virus infection.	AT3G04720	170 bits (430)	1e-42	-1.47579	2.08207e-05	0.999606
360	CAS-CS-118139	118139	NA	disease resistance protein (NBS-LRR class), putative; Identical to Putative disease resistance RPP13-like protein 1 (RPPL1) [Arabidopsis Thaliana] (GB:Q9LRR4); similar to disease resistance protein (NBS-LRR class), putative [Arabidopsis thaliana] (TAIR:AT3G14460.1); similar to NBS type disease resistance protein [Populus trichocarpa] (GB:ABF81420.1); similar to Disease resistance protein; Peptida…	AT3G14470	116 bits (290)	5e-31	3.58142	3.12278e-06	0.999965
361	CAS-CS-118180	118180	VTE2	Encodes homogentisate phytyltransferase involved in tocopherol biosynthesis. Has impact on seed longevity and plays a role in the adaptation to low temperature stress, notably phloem loading.	AT2G18950	94.7 bits (234)	4e-20	2.33995	0.000688425	0.963879
362	CAS-CS-118211	118211	NA	disease resistance protein (TIR-NBS-LRR class), putative; similar to disease resistance protein (TIR-NBS-LRR class), putative [Arabidopsis thaliana] (TAIR:AT4G19510.2); similar to disease resistance protein (TIR-NBS-LRR class), putative [Arabidopsis thaliana] (TAIR:AT4G36150.1); similar to disease resistance protein (TIR-NBS-LRR class), putative [Arabidopsis thaliana] (TAIR:AT5G45200.1); similar …	AT4G12010	147 bits (370)	1e-35	2.55577	0.000819016	0.953971
363	CAS-CS-118238	118238	ATCSLB06	encodes a gene similar to cellulose synthase	AT4G15320	85.1 bits (209)	4e-17	1.29262	0.000576395	0.971089
364	CAS-CS-118270	118270	NA	ankyrin repeat family protein; similar to ankyrin repeat family protein [Arabidopsis thaliana] (TAIR:AT4G03500.1); similar to ankyrin repeat family protein-like [Oryza sativa (japonica cultivar-group)] (GB:BAD28446.1); contains InterPro domain Ankyrin; (InterPro:IPR002110)	AT4G03460	102 bits (254)	3e-22	-2.18712	0.000572741	0.971626
365	CAS-CS-118304	118304	ANNAT4	Annexins are a family of calcium dependent membrane binding proteins though to be involved in Golgi mediated secretion. This is one of four annexins identified in Arabidopsis.	AT2G38750	190 bits (482)	9e-49	1.30791	8.20772e-05	0.997598
366	CAS-CS-118313	118313	NA	zinc finger (B-box type) family protein; Identical to Zinc finger protein CONSTANS-LIKE 6 (COL6) [Arabidopsis Thaliana] (GB:Q8LG76;GB:Q93Y24;GB:Q9CA29); similar to zinc finger (B-box type) family protein [Arabidopsis thaliana] (TAIR:AT1G25440.1); similar to zinc finger protein-like [Oryza sativa (japonica cultivar-group)] (GB:BAD15937.1); similar to Os06g0264200 [Oryza sativa (japonica cultivar-g…	AT1G68520	129 bits (323)	3e-30	3.00481	7.1426e-05	0.998023
367	CAS-CS-118421	118421	NA	similar to unknown protein [Arabidopsis thaliana] (TAIR:AT3G03280.1); similar to conserved hypothetical protein [Medicago truncatula] (GB:ABE92227.1); contains InterPro domain TGS-like; (InterPro:IPR012676)	AT5G17350	150 bits (380)	7e-37	-1.65886	0.000412275	0.981165
368	CAS-CS-118533	118533	DIN10	encodes a member of glycosyl hydrolase family 36. Expression is induced within 3 hours of dark treatment, in senescing leaves and treatment with exogenous photosynthesis inhibitor. Induction of gene expression was suppressed in excised leaves supplied with sugar. The authors suggest that the gene's expression pattern is responding to the level of sugar in the cell.	AT5G20250	182 bits (461)	3e-46	2.33334	4.99028e-07	0.999997
369	CAS-CS-118584	118584	CYL1	alpha-N-acetylglucosaminidase family / NAGLU family; similar to alpha-N-acetylglucosaminidase [Nicotiana tabacum] (GB:CAA77084.1); similar to OSJNBb0059K02.16 [Oryza sativa (japonica cultivar-group)] (GB:CAE04506.2); contains InterPro domain Alpha-N-acetylglucosaminidase; (InterPro:IPR007781)	AT5G13690	325 bits (834)	2e-92	2.80447	0.000528331	0.97443
370	CAS-CS-118649	118649	BCS1	AAA-type ATPase family protein; similar to AAA-type ATPase family protein [Arabidopsis thaliana] (TAIR:AT3G50940.1); similar to AAA ATPase [Medicago truncatula] (GB:ABE84083.1); contains InterPro domain AAA-protein subdomain; (InterPro:IPR003960); contains InterPro domain AAA ATPase; (InterPro:IPR003593); contains InterPro domain AAA ATPase, central region; (InterPro:IPR003959)	AT3G50930	231 bits (589)	4e-61	-1.10934	1.76897e-05	0.999682
371	CAS-CS-118699	118699	AtRLP15	leucine-rich repeat family protein; similar to leucine-rich repeat family protein [Arabidopsis thaliana] (TAIR:AT2G25470.1); similar to leucine-rich repeat family protein [Arabidopsis thaliana] (TAIR:AT1G74180.1); similar to leucine-rich repeat family protein [Arabidopsis thaliana] (TAIR:AT1G74170.1); similar to Os04g0647900 [Oryza sativa (japonica cultivar-group)] (GB:NP_001054072.1); similar to…	AT1G74190	139 bits (349)	2e-38	1.75925	0.000238257	0.99088
372	CAS-CS-118705	118705	NA	leucine-rich repeat transmembrane protein kinase, putative; similar to leucine-rich repeat transmembrane protein kinase, putative [Arabidopsis thaliana] (TAIR:AT2G26730.1); similar to putative receptor kinase [Malus x domestica] (GB:ABA82079.1); contains InterPro domain Protein kinase-like; (InterPro:IPR011009); contains InterPro domain Leucine-rich repeat; (InterPro:IPR001611); contains InterPro…	AT1G68400	86.3 bits (212)	5e-20	1.93224	5.04464e-05	0.998769
373	CAS-CS-118745	118745	AtRLP35	disease resistance family protein; similar to disease resistance family protein [Arabidopsis thaliana] (TAIR:AT5G27060.1); similar to disease resistance family protein [Arabidopsis thaliana] (TAIR:AT2G15080.2); similar to disease resistance family protein / LRR family protein [Arabidopsis thaliana] (TAIR:AT3G11010.1); similar to Cf-2.2 [Lycopersicon pimpinellifolium] (GB:AAC15780.1); similar to C…	AT3G11080	164 bits (416)	4e-41	1.83847	7.29904e-06	0.999903
374	CAS-CS-118780	118780	VTE2	Encodes homogentisate phytyltransferase involved in tocopherol biosynthesis. Has impact on seed longevity and plays a role in the adaptation to low temperature stress, notably phloem loading.	AT2G18950	64.7 bits (156)	8e-11	2.05676	0.00080902	0.954856
375	CAS-CS-118785	118785	NA	RNA recognition motif (RRM)-containing protein; similar to RNA recognition motif (RRM)-containing protein [Arabidopsis thaliana] (TAIR:AT1G33470.2); similar to Os01g0876800 [Oryza sativa (japonica cultivar-group)] (GB:NP_001044971.1); similar to RNA-binding re (GB:ABE82599.1); contains InterPro domain Nucleotide-binding, alpha-beta plait; (InterPro:IPR012677); contains InterPro domain RNA-binding…	AT2G46780	143 bits (361)	1e-34	2.43322	0.000142273	0.995195
376	CAS-CS-118920	118920	ATR4	Encodes an oxime-metabolizing enzyme in the biosynthetic pathway of glucosinolates. Is required for phytochrome signal transduction in red light. Mutation confers auxin overproduction.	AT4G31500	240 bits (613)	7e-67	1.6272	3.20416e-06	0.999963
377	CAS-CS-119020	119020	NRT1.5	proton-dependent oligopeptide transport (POT) family protein; similar to proton-dependent oligopeptide transport (POT) family protein [Arabidopsis thaliana] (TAIR:AT5G19640.1); similar to proton-dependent oligopeptide transport (POT) family protein [Arabidopsis thaliana] (TAIR:AT4G21680.1); similar to TGF-beta receptor, type I/II extracellular re (GB:ABD32535.1); similar to TGF-beta receptor, typ…	AT1G32450	253 bits (645)	4e-74	2.25234	8.97542e-06	0.999872
378	CAS-CS-119045	119045	NA	UDP-glucoronosyl/UDP-glucosyl transferase family protein; similar to UDP-glucoronosyl/UDP-glucosyl transferase family protein [Arabidopsis thaliana] (TAIR:AT2G36780.1); similar to cyclo-DOPA 5-O-glucosyltransferase [Mirabilis jalapa] (GB:BAD91803.1); contains InterPro domain UDP-glucuronosyl/UDP-glucosyltransferase; (InterPro:IPR002213)	AT5G12890	205 bits (521)	3e-53	-2.36476	7.11398e-05	0.998038
379	CAS-CS-119047	119047	NA	similar to unknown protein [Arabidopsis thaliana] (TAIR:AT3G03700.1); similar to Protein of unknown function DUF580 [Medicago truncatula] (GB:ABE92417.1); contains InterPro domain Protein of unknown function DUF580; (InterPro:IPR007603)	AT3G04440	171 bits (434)	4e-43	2.98232	5.54732e-05	0.998589
380	CAS-CS-119089	119089	NA	pectinesterase family protein; similar to pectinesterase family protein [Arabidopsis thaliana] (TAIR:AT2G45220.1); similar to putative pectin methylesterase [Populus tremula x Populus tremuloides] (GB:CAC01624.1); similar to Os01g0312500 [Oryza sativa (japonica cultivar-group)] (GB:NP_001042866.1); contains InterPro domain Virulence factor, pectin lyase fold; (InterPro:IPR011050); contains InterP…	AT1G23200	100 bits (250)	3e-23	2.18523	5.41686e-05	0.998637
381	CAS-CS-119264	119264	ATWRKY18	Pathogen-induced transcription factor. Binds W-box sequences in vitro. Forms protein complexes with itself and with WRKY40 and WRKY60. Constitutive expression of WRKY18 enhanced resistance to P. syringae, but its coexpression with WRKY40 or WRKY60 made plants more susceptible to both P. syringae and B. cinerea. WRKY18, WRKY40, and WRKY60 have partially redundant roles in response to the hemibiotr…	AT4G31800	61.2 bits (147)	9e-10	-2.66403	9.25156e-07	0.999993
382	CAS-CS-119309	119309	NA	kelch repeat-containing F-box family protein; similar to kelch repeat-containing F-box family protein [Arabidopsis thaliana] (TAIR:AT1G27420.1); similar to Cyclin-like F-box; Serine/threonine protein phosphatase, BSU1 [Medicago truncatula] (GB:ABE78679.1); similar to Os04g0380300 [Oryza sativa (japonica cultivar-group)] (GB:NP_001052597.1); similar to Os02g0504900 [Oryza sativa (japonica cultivar…	AT1G67480	96.3 bits (238)	2e-20	4.06914	0.000620297	0.967966
383	CAS-CS-119373	119373	NA	leucine-rich repeat transmembrane protein kinase, putative; similar to leucine-rich repeat family protein / protein kinase family protein [Arabidopsis thaliana] (TAIR:AT4G08850.1); similar to leucine-rich repeat family protein / protein kinase family protein [Arabidopsis thaliana] (TAIR:AT1G17230.1); similar to leucine-rich repeat transmembrane protein kinase, putative [Arabidopsis thaliana] (TAI…	AT1G35710	108 bits (269)	5e-24	-2.04183	2.60216e-06	0.999972
384	CAS-CS-119387	119387	ORF158	Identical to Hypothetical mitochondrial protein AtMg00860 (ORF158) [Arabidopsis Thaliana] (GB:P92523); similar to Os10g0317000 [Oryza sativa (japonica cultivar-group)] (GB:NP_001064331.1); similar to retrotransposon protein, putative, unclassified [Oryza sativa (japonica cultivar-group)] (GB:ABF94845.1); similar to Os08g0451600 [Oryza sativa (japonica cultivar-group)] (GB:NP_001061948.1); contain…	ATMG00860	101 bits (252)	4e-27	4.08792	1.47278e-05	0.999744
385	CAS-CS-119506	119506	NA	similar to unknown protein [Arabidopsis thaliana] (TAIR:AT1G77770.2); similar to Pm27 [Prunus mume] (GB:BAE48661.1); contains InterPro domain Protein of unknown function DUF1644; (InterPro:IPR012866)	AT4G08460	102 bits (254)	1e-23	2.07304	4.90571e-05	0.998819
386	CAS-CS-119548	119548	NA	receptor serine/threonine kinase, putative; similar to receptor serine/threonine kinase, putative [Arabidopsis thaliana] (TAIR:AT1G70250.1); similar to PR5K (PR5-like receptor kinase), kinase/ transmembrane receptor protein serine/threonine kinase [Arabidopsis thaliana] (TAIR:AT5G38280.1); similar to receptor serine/threonine kinase PR5K (GB:AAC49208.1); contains InterPro domain Serine/threonine …	AT4G18250	224 bits (571)	5e-59	1.85277	0.000513756	0.975209
387	CAS-CS-119643	119643	NA	riboflavin biosynthesis protein, putative; similar to ATGCH (Arabidopsis thaliana GTP cyclohydrolase II), 3,4-dihydroxy-2-butanone-4-phosphate synthase/ GTP cyclohydrolase II [Arabidopsis thaliana] (TAIR:AT5G64300.1); similar to Os05g0460600 [Oryza sativa (japonica cultivar-group)] (GB:NP_001055757.1); similar to GTP cyclohydrolase II/3,4-dihydroxy-2-butanone-4-phosphate synthase-like protein [Or…	AT5G59750	243 bits (619)	1e-64	1.75913	0.000624044	0.967612
388	CAS-CS-119654	119654	EXO	phosphate-responsive protein, putative (EXO); similar to PHI-1 (PHOSPHATE-INDUCED 1) [Arabidopsis thaliana] (TAIR:AT1G35140.1); similar to phi-1 [Nicotiana tabacum] (GB:BAA33810.1); contains InterPro domain Phosphate-induced protein 1 conserved region; (InterPro:IPR006766)	AT4G08950	144 bits (364)	5e-35	-1.84536	6.59453e-05	0.998236
389	CAS-CS-119801	119801	ATNHL10	Encodes a protein whose sequence is similar to tobacco hairpin-induced gene (HIN1) and Arabidopsis non-race specific disease resistance gene (NDR1). Expression of this gene is induced by cucumber mosaic virus, spermine and during senescence. The gene product is localized to the chloroplast.	AT2G35980	72.4 bits (176)	9e-18	3.45668	0.0004074	0.98157
390	CAS-CS-119802	119802	NA	trypsin and protease inhibitor family protein / Kunitz family protein; similar to trypsin and protease inhibitor family protein / Kunitz family protein [Arabidopsis thaliana] (TAIR:AT1G73260.1); similar to Lemir [Lycopersicon esculentum] (GB:AAC63057.1); contains InterPro domain Proteinase inhibitor I3, Kunitz legume; (InterPro:IPR002160); contains InterPro domain Kunitz inhibitor ST1-like; (Inte…	AT1G17860	84.7 bits (208)	6e-17	1.75155	1.82908e-05	0.999666
391	CAS-CS-119807	119807	PUB22	U-box domain-containing protein; similar to U-box domain-containing protein [Arabidopsis thaliana] (TAIR:AT2G35930.1); similar to U-box protein [Capsicum annuum] (GB:ABA59556.1); contains InterPro domain Armadillo-like helical; (InterPro:IPR011989); contains InterPro domain U box; (InterPro:IPR003613)	AT3G52450	119 bits (299)	4e-41	3.02137	3.3494e-08	1
392	CAS-CS-119862	119862	NA	F-box family protein; similar to F-box family protein [Arabidopsis thaliana] (TAIR:AT2G26850.1); similar to Cyclin-like F-box [Medicago truncatula] (GB:ABD33039.1); contains InterPro domain Cyclin-like F-box; (InterPro:IPR001810)	AT2G32560	141 bits (355)	6e-39	5.49938	0.000330182	0.985826
393	CAS-CS-119876	119876	ATCLH1	Chlorophyllase is the first enzyme involved in chlorophyll degradation. It catalyzes the hydrolysis of the ester bond to yield chlorophyllide and phytol. AtCLH1 lacks a typical signal sequence for the chloroplast. Its expression is induced rapidly by methyljasmonate, a known promoter of senescence and chlorophyll degradation.	AT1G19670	111 bits (277)	7e-25	-1.67063	4.90571e-05	0.998831
394	CAS-CS-119884	119884	AKT1	Shaker-like inward rectifying potassium channel predominantly expressed in predominantly in root hairs and root endodermis.	AT2G26650	65.9 bits (159)	3e-11	2.30071	0.000446875	0.97905
395	CAS-CS-119889	119889	ATBXL1	encodes a beta-xylosidase located in the extracellular matrix. Gene is expressed specifically in tissues undergoing secondary wall thickening. This is a member of glycosyl hydrolase family 3 and has six other closely related members.	AT5G49360	186 bits (472)	5e-68	-1.67008	0.000373143	0.983501
396	CAS-CS-119906	119906	NA	encodes a protein whose sequence is similar to SAM:salicylic acid carboxyl methyltransferase (SAMT) (GI:6002712)(Clarkia breweri) and to SAM:benzoic acid carboxyl methyltransferase (BAMT)(GI:9789277)(Antirrhinum majus)	AT5G38020	119 bits (298)	6e-33	-1.39512	1.16917e-05	0.999817
397	CAS-CS-119912	119912	ANK1	ankyrin repeat family protein; similar to ankyrin repeat family protein [Arabidopsis thaliana] (TAIR:AT1G07710.1); similar to Ankyrin [Medicago truncatula] (GB:ABE80012.1); contains InterPro domain Ankyrin; (InterPro:IPR002110)	AT5G02620	53.9 bits (128)	1e-07	3.56142	0.000360661	0.984209
398	CAS-CS-119954	119954	WRKY40	Pathogen-induced transcription factor. Binds W-box sequences in vitro. Forms protein complexes with itself and with WRKY40 and WRKY60. Coexpression with WRKY18 or WRKY60 made plants more susceptible to both P. syringae and B. cinerea. WRKY18, WRKY40, and WRKY60 have partially redundant roles in response to the hemibiotrophic bacterial pathogen Pseudomonas syringae and the necrotrophic fungal path…	AT1G80840	61.6 bits (148)	7e-10	1.62407	0.000803811	0.955202
399	CAS-CS-120003	120003	LYM2	peptidoglycan-binding LysM domain-containing protein; Identical to LysM domain GPI-anchored protein 2 precursor [Arabidopsis Thaliana] (GB:O23006;GB:Q8L9K9); similar to peptidoglycan-binding LysM domain-containing protein [Arabidopsis thaliana] (TAIR:AT1G21880.2); similar to Erwinia induced protein 1 [Solanum tuberosum] (GB:AAO32065.1); contains InterPro domain Peptidoglycan-binding LysM; (InterP…	AT2G17120	132 bits (332)	3e-31	2.44133	0.00063427	0.966988
400	CAS-CS-120012	120012	CSD1	Encodes a cytosolic copper/zinc superoxide dismutase CSD1 that can detoxify superoxide radicals. Its expression is affected by miR398-directed mRNA cleavage.	AT1G08830	98.6 bits (244)	5e-21	1.44252	2.47136e-06	0.999974
401	CAS-CS-120025	120025	NA	pectinesterase family protein; similar to pectinesterase family protein [Arabidopsis thaliana] (TAIR:AT5G51490.1); similar to pectinesterase (EC 3.1.1.11) PECS-c2 - sweet orange (GB:T10494); similar to Pectinesterase-2 precursor (Pectin methylesterase) (PE) (GB:O04887); contains InterPro domain Virulence factor, pectin lyase fold; (InterPro:IPR011050); contains InterPro domain Plant invertase/pec…	AT2G45220	80.9 bits (198)	5e-16	6.04237	7.7132e-05	0.997808
402	CAS-CS-120034	120034	NA	disease resistance protein (NBS-LRR class), putative; Identical to Putative disease resistance protein At3g14460 [Arabidopsis Thaliana] (GB:Q9LRR5); similar to disease resistance protein (NBS-LRR class), putative [Arabidopsis thaliana] (TAIR:AT3G14470.1); similar to NBS type disease resistance protein [Populus trichocarpa] (GB:ABF81420.1); contains InterPro domain NB-ARC; (InterPro:IPR002182); co…	AT3G14460	55.8 bits (133)	3e-08	-1.93198	0.000226706	0.991416
403	CAS-CS-120067	120067	NA	permease; Identical to Nucleobase-ascorbate transporter 11 (AtNAT11) (NAT11) [Arabidopsis Thaliana] (GB:Q6SZ87;GB:Q8GWX5;GB:Q8LC52;GB:Q9SZK5); similar to xanthine/uracil permease family protein [Arabidopsis thaliana] (TAIR:AT2G27810.1); similar to putative permease 1 [Oryza sativa (japonica cultivar-group)] (GB:BAB61205.1); similar to Os07g0490500 [Oryza sativa (japonica cultivar-group)] (GB:NP_0…	AT4G38050	186 bits (471)	2e-47	1.6593	0.000294888	0.98793
404	CAS-CS-120177	120177	NA	GRAM domain-containing protein / ABA-responsive protein-related; similar to GRAM domain-containing protein / ABA-responsive protein-related [Arabidopsis thaliana] (TAIR:AT5G23370.1); similar to Os10g0489000 [Oryza sativa (japonica cultivar-group)] (GB:NP_001064915.1); similar to Os02g0636700 [Oryza sativa (japonica cultivar-group)] (GB:NP_001047525.1); similar to Avr9/Cf-9 rapidly elicited protei…	AT5G23350	49.3 bits (116)	1e-11	-1.79685	8.20772e-05	0.997599
405	CAS-CS-120182	120182	CCR4	protein kinase, putative; similar to protein kinase family protein [Arabidopsis thaliana] (TAIR:AT3G55950.1); similar to cytokinin-regulated kinase 1 [Nicotiana tabacum] (GB:AAG25966.1); contains InterPro domain Protein kinase-like; (InterPro:IPR011009); contains InterPro domain Protein kinase; (InterPro:IPR000719); contains InterPro domain Regulator of chromosome condensation/beta-lactamase-inhi…	AT5G47850	94.4 bits (233)	8e-20	2.86556	0.000313871	0.986893
406	CAS-CS-120205	120205	ATPRR1	encodes a protein whose sequence is similar to pinoresinol-lariciresinol reductase from pine.	AT1G32100	50.8 bits (120)	7e-08	1.93747	0.000184503	0.993368
407	CAS-CS-120219	120219	ATCLH1	Chlorophyllase is the first enzyme involved in chlorophyll degradation. It catalyzes the hydrolysis of the ester bond to yield chlorophyllide and phytol. AtCLH1 lacks a typical signal sequence for the chloroplast. Its expression is induced rapidly by methyljasmonate, a known promoter of senescence and chlorophyll degradation.	AT1G19670	102 bits (253)	4e-22	1.60653	0.000177306	0.993707
408	CAS-CS-120224	120224	ATCHS	Encodes chalcone synthase (CHS), a key enzyme involved in the biosynthesis of flavonoids. Required for the accumulation of purple anthocyanins in leaves and stems. Also involved in the regulation of auxin transport and the modulation of root gravitropism.	AT5G13930	162 bits (409)	3e-57	2.73605	0.000239374	0.990815
409	CAS-CS-120306	120306	GATL10	Encodes a protein with putative galacturonosyltransferase activity.	AT3G28340	353 bits (907)	5e-98	-3.7211	0.000250717	0.990127
410	CAS-CS-120352	120352	NA	ethylene-responsive protein, putative; similar to ethylene-responsive protein, putative [Arabidopsis thaliana] (TAIR:AT2G31730.1); similar to ER33 protein [Lycopersicon esculentum] (GB:AAD46413.1); contains InterPro domain Helix-loop-helix DNA-binding; (InterPro:IPR011598); contains InterPro domain Basic helix-loop-helix dimerisation region bHLH; (InterPro:IPR001092)	AT1G05710	71.2 bits (173)	6e-13	2.87265	2.92102e-05	0.99939
411	CAS-CS-120380	120380	NA	ethylene-responsive protein, putative; similar to ethylene-responsive protein, putative [Arabidopsis thaliana] (TAIR:AT1G05710.3); similar to ER33 protein [Lycopersicon esculentum] (GB:AAD46413.1); contains InterPro domain Helix-loop-helix DNA-binding; (InterPro:IPR011598); contains InterPro domain Basic helix-loop-helix dimerisation region bHLH; (InterPro:IPR001092)	AT2G31730	54.3 bits (129)	7e-08	2.81033	0.000757354	0.958731
412	CAS-CS-120415	120415	NA	ethylene-responsive protein, putative; similar to ethylene-responsive protein, putative [Arabidopsis thaliana] (TAIR:AT2G31730.1); similar to ER33 protein [Lycopersicon esculentum] (GB:AAD46413.1); contains InterPro domain Helix-loop-helix DNA-binding; (InterPro:IPR011598); contains InterPro domain Basic helix-loop-helix dimerisation region bHLH; (InterPro:IPR001092)	AT1G05710	71.2 bits (173)	6e-13	1.73223	7.41688e-05	0.997919
413	CAS-CS-120505	120505	BAM3	Encodes a CLAVATA1-related receptor kinase-like protein required for both shoot and flower meristem function. It has a broad expression pattern and is involved in vascular strand development in the leaf, control of leaf shape, size and symmetry, male gametophyte development and ovule specification and function.	AT4G20270	235 bits (599)	2e-62	1.8196	0.00023203	0.991159
414	CAS-CS-120584	120584	KCS19	beta-ketoacyl-CoA synthase family protein; Identical to 3-ketoacyl-CoA synthase 21 (EC 2.3.1.-) (KCS-21) (Very-long-chain fatty acid condensing enzyme 21) (VLCFA condensing enzyme 21) (KCS21) [Arabidopsis Thaliana] (GB:Q9LZ72); similar to beta-ketoacyl-CoA synthase family protein [Arabidopsis thaliana] (TAIR:AT2G28630.1); similar to Chalcone and stilbene synthases, N-terminal [Medicago truncatula…	AT5G04530	170 bits (430)	5e-43	-1.98397	1.29305e-05	0.99979
415	CAS-CS-120601	120601	NA	zinc finger (CCCH-type) family protein / RNA recognition motif (RRM)-containing protein; similar to RNA recognition motif (RRM)-containing protein [Arabidopsis thaliana] (TAIR:AT3G52980.1); similar to Os08g0126700 [Oryza sativa (japonica cultivar-group)] (GB:NP_001060899.1); similar to RRM-containing protein-like [Oryza sativa (japonica cultivar-group)] (GB:BAC55605.1); contains InterPro domain N…	AT2G05160	138 bits (347)	1e-42	-2.27321	0.000495064	0.976401
416	CAS-CS-120685	120685	CIPK5	Encodes CBL-interacting protein kinase 5 (CIPK5).	AT5G10930	263 bits (673)	6e-71	-2.034	3.3534e-05	0.999288
417	CAS-CS-120703	120703	NA	similar to unknown protein [Arabidopsis thaliana] (TAIR:AT1G64700.1); similar to conserved hypothetical protein [Medicago truncatula] (GB:ABE79778.1)	AT3G61920	89.4 bits (220)	2e-18	-2.05845	0.000283409	0.988516
418	CAS-CS-120718	120718	ABCG14	ABC transporter family protein; Identical to White-brown complex homolog protein 14 (WBC14) [Arabidopsis Thaliana] (GB:Q9C6W5;GB:Q9C6R7); similar to ABC transporter family protein [Arabidopsis thaliana] (TAIR:AT4G27420.1); similar to ABC transporter-like protein [Brassica rapa] (GB:ABB97034.1); similar to Os08g0167000 [Oryza sativa (japonica cultivar-group)] (GB:NP_001061077.1); contains InterPro…	AT1G31770	165 bits (417)	3e-41	-1.93572	5.56422e-05	0.998579
419	CAS-CS-121650	121650	NA	ankyrin repeat family protein; similar to ankyrin repeat family protein [Arabidopsis thaliana] (TAIR:AT4G19150.1); similar to putative ankyrin [Oryza sativa (japonica cultivar-group)] (GB:AAK16185.2); contains InterPro domain Ankyrin; (InterPro:IPR002110)	AT2G03430	104 bits (260)	2e-23	-1.99171	7.63303e-07	0.999995
420	CAS-CS-121939	121939	NA	pectinesterase family protein; similar to pectin methylesterase, putative [Arabidopsis thaliana] (TAIR:AT1G11580.1); similar to pectinesterase (EC 3.1.1.11) PECS-c2 - sweet orange (GB:T10494); contains InterPro domain Virulence factor, pectin lyase fold; (InterPro:IPR011050); contains InterPro domain Plant invertase/pectin methylesterase inhibitor; (InterPro:IPR007186); contains InterPro domain P…	AT5G20860	234 bits (596)	5e-62	2.63733	0.000294888	0.987921
421	CAS-CS-121962	121964	CLE26	Member of a large family of putative ligands homologous to the Clavata3 gene. Consists of a single exon. Can not replace CLV3 function in vivo.	AT1G69970	344 bits (883)	3e-95	-2.42279	0.000556727	0.972746
422	CAS-CS-122078	122078	ALDH3F1	Encodes a putative aldehyde dehydrogenase. The gene is not responsive to osmotic stress and is expressed constitutively at a low level in plantlets and root cultures.	AT4G36250	224 bits (572)	3e-59	-1.47477	0.000741687	0.959751
423	CAS-CS-122634	122634	NA	similar to unknown protein [Arabidopsis thaliana] (TAIR:AT5G57123.1); similar to conserved hypothetical protein [Medicago truncatula] (GB:ABD28467.1); contains domain Glucocorticoid receptor-like (DNA-binding domain) (SSF57716)	AT5G10695	65.9 bits (159)	1e-11	-1.43091	0.000833513	0.952837
424	CAS-CS-122654	122654	NA	similar to unknown protein [Arabidopsis thaliana] (TAIR:AT3G03280.1); similar to conserved hypothetical protein [Medicago truncatula] (GB:ABE92227.1); contains InterPro domain TGS-like; (InterPro:IPR012676)	AT5G17350	98.6 bits (244)	5e-21	2.11366	0.000735002	0.960605
425	CAS-CS-122968	122968	PP2-B14	Phloem protein 2-B14	AT1G56240	147 bits (372)	6e-36	1.95366	8.38645e-07	0.999994
426	CAS-CS-123012	123012	NA	PQ-loop repeat family protein / transmembrane family protein; similar to PQ-loop repeat family protein / transmembrane family protein [Arabidopsis thaliana] (TAIR:AT2G41050.1); similar to Cystinosin/ERS1p repeat [Medicago truncatula] (GB:ABE78499.1); contains InterPro domain Cystinosin/ERS1p repeat; (InterPro:IPR006603)	AT4G36850	259 bits (663)	1e-69	4.13465	1.17374e-06	0.999989
427	CAS-CS-123013	123013	AOC3	Encodes allene oxide cyclase, one of the enzymes involved in jasmonic acid biosynthesis. One of four genes in Arabidopsis that encode this enzyme. mRNA expression is upregulated in senescing leaves. Note: Nomenclature for Arabidopsis allene oxide cyclase 3 (AOC3, AT3G25780) gene is based on Stenzel et al. 2003 Plant Molecular Biology 51:895-911. AOC3 (AT3G25780) is also referred to as AOC2 in He …	AT3G25780	271 bits (693)	3e-73	4.30492	0.000283409	0.988542
428	CAS-CS-123167	123167	ATGWD2	ATGWD2/GWD3/PWD (PHOSPHOGLUCAN, WATER DIKINASE); Identical to Alpha-glucan water dikinase 2 precursor (EC 2.7.9.4) (GWD2) [Arabidopsis Thaliana] (GB:Q9STV0;GB:Q84W86); similar to SEX1 (STARCH EXCESS 1) [Arabidopsis thaliana] (TAIR:AT1G10760.1); similar to starch associated protein R1 [Solanum tuberosum] (GB:AAK11735.1); similar to Alpha-glucan water dikinase, chloroplast precursor (Starch-related…	AT4G24450	150 bits (380)	7e-37	1.87336	5.41686e-05	0.99863
429	CAS-CS-123239	123239	GCL1	lanthionine synthetase C-like family protein; similar to catalytic [Arabidopsis thaliana] (TAIR:AT1G52920.1); similar to putative 7-transmembrane G-protein-coupled receptor [Solanum chacoense] (GB:AAF75794.1); contains InterPro domain Six-hairpin glycosidase; (InterPro:IPR008928); contains InterPro domain Lanthionine synthetase C-like; (InterPro:IPR007822)	AT5G65280	142 bits (357)	3e-34	-1.87027	0.000820182	0.953767
430	CAS-CS-123438	123438	NA	similar to unknown protein [Arabidopsis thaliana] (TAIR:AT5G03920.1); similar to Cyclin-like F-box [Medicago truncatula] (GB:ABE90259.1); contains domain no description (G3D.1.20.58.140); contains domain F-box domain (SSF81383)	AT5G04010	88.6 bits (218)	4e-18	2.06721	4.62333e-07	0.999997
431	CAS-CS-123451	123451	NA	leucine-rich repeat family protein / protein kinase family protein; similar to HAESA (RECEPTOR-LIKE PROTEIN KINASE 5), ATP binding / kinase/ protein serine/threonine kinase [Arabidopsis thaliana] (TAIR:AT4G28490.1); similar to disease resistance family protein [Arabidopsis thaliana] (TAIR:AT5G25910.1); similar to HSL1 (HAESA-LIKE 1), ATP binding / kinase/ protein serine/threonine kinase [Arabidop…	AT5G25930	227 bits (579)	1e-62	7.31917	2.16468e-05	0.999584
432	CAS-CS-123533	123533	NA	similar to unknown protein [Arabidopsis thaliana] (TAIR:AT4G13370.1); similar to Os09g0516700 [Oryza sativa (japonica cultivar-group)] (GB:NP_001063674.1); similar to unknown protein [Oryza sativa (japonica cultivar-group)] (GB:BAD44860.1); similar to Os08g0541500 [Oryza sativa (japonica cultivar-group)] (GB:NP_001062388.1); contains InterPro domain Nucleic acid-binding, OB-fold; (InterPro:IPR008…	AT1G08760	276 bits (705)	1e-74	1.73951	0.00014528	0.995071
433	CAS-CS-123686	123686	NA	peroxidase 17 (PER17) (P17); Identical to Peroxidase 17 precursor (EC 1.11.1.7) (Atperox P17) (ATP25a) (PER17) [Arabidopsis Thaliana] (GB:Q9SJZ2;GB:P93725); similar to peroxidase, putative [Arabidopsis thaliana] (TAIR:AT4G36430.1); similar to gaiacol peroxidase [Gossypium hirsutum] (GB:AAL93152.1); contains InterPro domain Haem peroxidase; (InterPro:IPR010255); contains InterPro domain Haem perox…	AT2G22420	380 bits (977)	e-106	-1.72266	0.000149573	0.99488
434	CAS-CS-123754	123754	ATM2	Type VII myosin gene	AT5G54280	319 bits (817)	1e-87	-2.99128	0.000323475	0.986289
435	CAS-CS-123811	123811	NA	myb family transcription factor; similar to transcription factor [Arabidopsis thaliana] (TAIR:AT3G04450.1); similar to Os04g0665600 [Oryza sativa (japonica cultivar-group)] (GB:NP_001054178.1); similar to H1005F08.10 [Oryza sativa (indica cultivar-group)] (GB:CAH65981.1); similar to OSJNBa0087O24.8 [Oryza sativa (japonica cultivar-group)] (GB:CAE03585.1); contains InterPro domain Homeodomain-like…	AT5G06800	55.8 bits (133)	2e-08	-1.3601	4.68967e-09	1
436	CAS-CS-123905	123905	UGE5	Encodes a protein with UDP-D-glucose 4-epimerase activity.	AT4G10960	123 bits (309)	2e-42	6.74405	0.000175607	0.993833
437	CAS-CS-123922	123922	ATMYB44	Member of the R2R3 factor gene family.	AT5G67300	213 bits (543)	8e-56	2.12426	0.000176622	0.993765
438	CAS-CS-124002	124002	NA	F-box family protein; similar to F-box family protein [Arabidopsis thaliana] (TAIR:AT1G21410.1); similar to Os06g0166000 [Oryza sativa (japonica cultivar-group)] (GB:NP_001056911.1); similar to F-box family protein-like [Oryza sativa (japonica cultivar-group)] (GB:BAD67597.1); contains InterPro domain Cyclin-like F-box; (InterPro:IPR001810); contains InterPro domain Leucine-rich repeat, cysteine-…	AT5G67140	276 bits (706)	9e-75	2.01849	2.35808e-08	1
439	CAS-CS-124106	124106	ZIP1	A member of Zrt- and Irt-related protein (ZIP) family. transcript is induced in response to zinc deficiency in the root.	AT3G12750	176 bits (447)	1e-44	3.85708	9.66999e-06	0.999857
440	CAS-CS-124424	124424	ATGSTU9	Encodes glutathione transferase belonging to the tau class of GSTs. Naming convention according to Wagner et al. (2002).	AT5G62480	123 bits (308)	1e-28	2.10156	0.000508747	0.975536
441	CAS-CS-124763	124763	AtDSEL	lipase class 3 family protein; similar to lipase class 3 family protein [Arabidopsis thaliana] (TAIR:AT1G06250.1); similar to Ipomoea nil Pn47p (GB:AAB07724.1); similar to Os05g0574000 [Oryza sativa (japonica cultivar-group)] (GB:NP_001056386.1); similar to Os05g0574100 [Oryza sativa (japonica cultivar-group)] (GB:NP_001056387.1); contains InterPro domain Lipase, class 3; (InterPro:IPR002921)	AT4G18550	127 bits (318)	1e-35	2.04225	0.000538954	0.973688
442	CAS-CS-124917	124917	RLK1	Encodes a receptor-like protein kinase.	AT5G60900	103 bits (257)	1e-22	-1.69453	6.3095e-05	0.998336
443	CAS-CS-124992	124992	AtSTS	Encodes a putative stachyose synthetase.	AT4G01970	58.5 bits (140)	5e-09	2.11431	9.73651e-06	0.999856
444	CAS-CS-125093	125093	ATERF-1	Encodes a member of the ERF (ethylene response factor) subfamily B-3 of ERF/AP2 transcription factor family (ATERF-1). The protein contains one AP2 domain. There are 18 members in this subfamily including ATERF-1, ATERF-2, AND ATERF-5.	AT4G17500	141 bits (356)	4e-34	-3.67702	0.00011677	0.996271
445	CAS-CS-125151	125151	NA	structural constituent of ribosome; similar to structural constituent of ribosome [Arabidopsis thaliana] (TAIR:AT5G15260.1); similar to AT5g15260/F8M21_150 [Medicago truncatula] (GB:ABE80371.1); contains InterPro domain Ribosomal protein L34e; (InterPro:IPR008195)	AT3G01170	92.0 bits (227)	4e-19	2.36001	0.000865396	0.95083
446	CAS-CS-125183	125183	NA	similar to PMP22 (peroxisomal membrane protein 22) [Arabidopsis thaliana] (TAIR:AT4G04470.1); similar to Os08g0566900 [Oryza sativa (japonica cultivar-group)] (GB:NP_001062544.1); similar to Os02g0226000 [Oryza sativa (japonica cultivar-group)] (GB:NP_001046343.1); similar to hypothetical protein DDBDRAFT_0188787 [Dictyostelium discoideum AX4] (GB:XP_635840.1); contains InterPro domain Mpv17/PMP2…	AT4G14305	191 bits (485)	4e-49	1.45043	4.06303e-05	0.999084
447	CAS-CS-125394	125394	NA	protease inhibitor, putative; similar to serine protease inhibitor, potato inhibitor I-type family protein [Arabidopsis thaliana] (TAIR:AT2G38900.1); similar to type I proteinase inhibitor-like protein [Citrus x paradisi] (GB:AAN76363.1); contains InterPro domain Proteinase inhibitor I13, potato inhibitor I; (InterPro:IPR000864)	AT2G38870	60.8 bits (146)	3e-10	2.52497	1.06719e-06	0.999991
448	CAS-CS-125402	125402	OE23	Encodes a 23 kD extrinsic protein that is part of photosystem II and participates in the regulation of oxygen evolution.	AT1G06680	105 bits (261)	4e-23	5.7852	0.00041142	0.981299
449	CAS-CS-125412	125412	NA	similar to unknown protein [Arabidopsis thaliana] (TAIR:AT5G24000.1); similar to Protein of unknown function DUF819 [Medicago truncatula] (GB:ABE85318.1); contains InterPro domain Protein of unknown function DUF819; (InterPro:IPR008537)	AT5G52540	189 bits (480)	6e-56	-1.63205	0.00052013	0.974863
450	CAS-CS-125507	125507	ATBCA1	CA1 (CARBONIC ANHYDRASE 1); carbonate dehydratase/ zinc ion binding; Identical to Carbonic anhydrase, chloroplast precursor (EC 4.2.1.1) (Carbonate dehydratase) (CA1) [Arabidopsis Thaliana] (GB:P27140;GB:Q8RWW2;GB:Q93VR8); similar to CA2 (BETA CARBONIC ANHYDRASE 2), carbonate dehydratase/ zinc ion binding [Arabidopsis thaliana] (TAIR:AT5G14740.2); similar to chloroplast carbonic anhydrase precurs…	AT3G01500	159 bits (401)	2e-50	-1.6851	0.000739377	0.960057
451	CAS-CS-125525	125525	CCoAOMT1	caffeoyl-CoA 3-O-methyltransferase, putative; Identical to Probable caffeoyl-CoA O-methyltransferase At4g34050 (EC 2.1.1.104) (Trans-caffeoyl-CoA 3-O-methyltransferase) (CCoAMT) (CCoAOMT) [Arabidopsis Thaliana] (GB:O49499;GB:Q8L989); similar to caffeoyl-CoA 3-O-methyltransferase, putative [Arabidopsis thaliana] (TAIR:AT4G26220.1); similar to putative caffeoyl-CoA O-methyltransferase protein [Isat…	AT4G34050	301 bits (772)	3e-82	-1.40341	7.11398e-05	0.998048
452	CAS-CS-125583	125583	NA	trypsin and protease inhibitor family protein / Kunitz family protein; similar to trypsin and protease inhibitor family protein / Kunitz family protein [Arabidopsis thaliana] (TAIR:AT1G73260.1); similar to Lemir [Lycopersicon esculentum] (GB:AAC63057.1); contains InterPro domain Proteinase inhibitor I3, Kunitz legume; (InterPro:IPR002160); contains InterPro domain Kunitz inhibitor ST1-like; (Inte…	AT1G17860	102 bits (253)	4e-22	1.80617	5.3988e-05	0.998647
453	CAS-CS-125586	125586	ATEDS1	Component of R gene-mediated disease resistance in Arabidopsis thaliana with homology to eukaryotic lipases.	AT3G48090	168 bits (426)	4e-42	3.23822	0.000809039	0.954785
454	CAS-CS-125603	125603	CYP707A4	Encodes a protein with ABA 8'-hydroxylase activity, involved in ABA catabolism. Member of the CYP707A gene family.	AT3G19270	204 bits (519)	6e-53	1.3416	0.000451128	0.978773
455	CAS-CS-125634	125634	NA	protein kinase family protein; similar to serine/threonine protein kinase family protein [Arabidopsis thaliana] (TAIR:AT1G66880.1); similar to wall-associated kinase 4-like [Oryza sativa (japonica cultivar-group)] (GB:BAD82478.1); similar to Os01g0136400 [Oryza sativa (japonica cultivar-group)] (GB:NP_001041957.1); contains InterPro domain Serine/threonine protein kinase; (InterPro:IPR002290); co…	AT1G18390	53.9 bits (128)	1e-07	-2.27852	0.000785152	0.956398
456	CAS-CS-125714	125714	NA	RNA binding / RNA-directed DNA polymerase; similar to unknown protein [Arabidopsis thaliana] (TAIR:AT4G20700.1); similar to reverse transcriptase (GB:AAB48350.1); contains InterPro domain RNA-directed DNA polymerase (Reverse transcriptase); (InterPro:IPR000477); contains InterPro domain Protein of unknown function DUF1204; (InterPro:IPR009596)	AT4G20520	147 bits (370)	1e-35	1.86978	6.0477e-05	0.998428
457	CAS-CS-125790	125790	NA	encodes a member of the DREB subfamily A-4 of ERF/AP2 transcription factor family. The protein contains one AP2 domain. There are 17 members in this subfamily including TINY.	AT2G44940	73.9 bits (180)	8e-14	-1.57708	1.77231e-05	0.999678
458	CAS-CS-125793	125793	NA	tryptophan/tyrosine permease family protein; similar to tryptophan/tyrosine permease family protein [Arabidopsis thaliana] (TAIR:AT2G33260.1); similar to Tryptophan/tyrosine permease family protein [Solanum demissum] (GB:AAT40501.1); similar to Os07g0662800 [Oryza sativa (japonica cultivar-group)] (GB:NP_001060546.1); contains InterPro domain Aromatic amino acid permease; (InterPro:IPR002091); co…	AT5G19500	52.8 bits (125)	3e-07	-3.13828	7.45943e-05	0.997893
459	CAS-CS-125962	125962	ABCC3	encodes an ATP-dependent MRP-like ABC transporter able to transport glutathione-conjugates as well as chlorophyll catabolites. The expression of this gene is upregulated by herbicide safeners such as benoxacor and fenclorim.	AT3G13080	378 bits (971)	e-105	-2.91998	2.64463e-06	0.999972
460	CAS-CS-126018	126018	ATMYB44	Member of the R2R3 factor gene family.	AT5G67300	223 bits (568)	1e-58	2.16752	0.000840159	0.952336
461	CAS-CS-126743	126743	NA	similar to unknown protein [Arabidopsis thaliana] (TAIR:AT1G11170.1); similar to putative lysine ketoglutarate reductase trans-splicing related 1 [Oryza sativa (japonica cultivar-group)] (GB:BAD62500.1); similar to Os07g0564800 [Oryza sativa (japonica cultivar-group)] (GB:NP_001060006.1); similar to Os06g0731900 [Oryza sativa (japonica cultivar-group)] (GB:NP_001058667.1); contains InterPro domai…	AT1G61240	198 bits (504)	2e-51	1.95044	0.000462794	0.978112
462	CAS-CS-126787	126787	UGT72E2	UGT72E2 is an UDPG:coniferyl alcohol glucosyltransferase which glucosylates sinapyl- and coniferyl aldehydes as well as sinapyl- and coniferyl alcohol. The enzyme is thought to be involved in lignin metabolism. A knockdown mutant line (72E2KD) was obtained using RNAi silencing. A twofold reduction in coniferyl alcohol 4-<i>O</i>-glucoside and sinapyl alcohol 4-<i>O</i>-glucoside was detected in t…	AT5G66690	278 bits (711)	3e-75	1.77815	2.31378e-05	0.999551
463	CAS-CS-126808	126808	CYP707A2	Encodes a protein with ABA 8'-hydroxylase activity, involved in ABA catabolism. Member of the CYP707A gene family. This gene predominantly accumulates in dry seeds and is up-regulated immediately following imbibition. CYP707A2 appears to play a major role in the rapid decrease in ABA levels during early seed imbibition.	AT2G29090	118 bits (295)	6e-27	2.52054	0.000458308	0.97836
464	CAS-CS-126911	126911	AtPNP-A	expansin family protein (EXPR3); Identical to Expansin-like B3 precursor (AtEXLB3) (AtEXPR3) (Ath-ExpGamma-1.2) (EXLB3) [Arabidopsis Thaliana] (GB:Q9ZV52); similar to expansin-related [Arabidopsis thaliana] (TAIR:AT4G30380.1); similar to immuno-reactant natriuretic peptide-like protein [Erucastrum strigosum] (GB:AAM18791.1); contains InterPro domain Barwin-related endoglucanase; (InterPro:IPR0090…	AT2G18660	58.2 bits (139)	3e-09	-1.42217	1.26476e-05	0.999797
465	CAS-CS-126913	126913	LHCB2	Encodes Lhcb2.2. Belongs to the Lhc super-gene family encodes the light-harvesting chlorophyll a/b-binding (LHC) proteins that constitute the antenna system of the photosynthetic apparatus.	AT2G05070	104 bits (259)	1e-44	3.27692	9.70975e-05	0.997079
466	CAS-CS-127292	127292	NA	MATE efflux protein-related; similar to MATE efflux family protein [Arabidopsis thaliana] (TAIR:AT2G34360.1); similar to MATE efflux family protein [Arabidopsis thaliana] (TAIR:AT1G73700.1); similar to Os04g0373400 [Oryza sativa (japonica cultivar-group)] (GB:NP_001052573.1); similar to MATE efflux family protein, expressed [Oryza sativa (japonica cultivar-group)] (GB:ABG65963.1); similar to Os06…	AT5G52450	201 bits (511)	3e-52	-2.24042	0.000564889	0.972105
467	CAS-CS-127499	127499	ATPDAT	arabidopsis phospholipid:diacylglycerol acyltransferase (PDAT)	AT5G13640	55.8 bits (133)	3e-08	2.17377	0.000356078	0.984538
468	CAS-CS-127575	127575	AtSTP14	sugar transporter, putative; Identical to Sugar transport protein 14 (Hexose transporter 14) (STP14) [Arabidopsis Thaliana] (GB:Q8GW61;GB:O80655); similar to sugar transporter, putative [Arabidopsis thaliana] (TAIR:AT4G02050.1); similar to Sugar transporter superfamily [Medicago truncatula] (GB:ABE81274.1); similar to PaMst-1 [Picea abies] (GB:CAB06079.1); similar to monosaccharide transporter [G…	AT1G77210	220 bits (561)	6e-58	1.6413	3.09824e-05	0.999348
469	CAS-CS-127726	127726	ATPUB29	U-box domain-containing protein; similar to U-box domain-containing protein [Arabidopsis thaliana] (TAIR:AT5G09800.1); similar to U box [Medicago truncatula] (GB:ABE81171.1); contains InterPro domain Armadillo-like helical; (InterPro:IPR011989); contains InterPro domain U box; (InterPro:IPR003613)	AT3G18710	139 bits (350)	2e-33	1.72552	0.000329833	0.985902
470	CAS-CS-127838	127838	ATCHS	Encodes chalcone synthase (CHS), a key enzyme involved in the biosynthesis of flavonoids. Required for the accumulation of purple anthocyanins in leaves and stems. Also involved in the regulation of auxin transport and the modulation of root gravitropism.	AT5G13930	235 bits (599)	3e-62	1.91785	9.28131e-05	0.997216
471	CAS-CS-127882	127882	NA	meprin and TRAF homology domain-containing protein / MATH domain-containing protein; similar to meprin and TRAF homology domain-containing protein / MATH domain-containing protein [Arabidopsis thaliana] (TAIR:AT3G22080.1); similar to hypothetical protein DDBDRAFT_0218221 [Dictyostelium discoideum AX4] (GB:XP_641246.1); contains InterPro domain TRAF-like; (InterPro:IPR008974); contains InterPro do…	AT3G17380	132 bits (331)	3e-31	-3.5621	2.88547e-05	0.9994
472	CAS-CS-127897	127897	CYP81K2	member of CYP81K	AT5G10600	194 bits (493)	5e-50	4.85685	0.000116296	0.9963
473	CAS-CS-127931	127931	ATFAO3	alcohol oxidase-related; similar to alcohol oxidase-related [Arabidopsis thaliana] (TAIR:AT1G03990.1); similar to alcohol oxidase-related [Arabidopsis thaliana] (TAIR:AT4G28570.1); similar to putative alcohol oxidase [Oryza sativa] (GB:AAL31024.1); similar to Os02g0621800 [Oryza sativa (japonica cultivar-group)] (GB:NP_001047464.1); similar to putative alcohol oxidase [Oryza sativa] (GB:AAL31021.…	AT3G23410	119 bits (297)	3e-27	1.77788	0.000208597	0.992374
474	CAS-CS-127995	127995	NA	RNA binding; similar to RNA binding [Arabidopsis thaliana] (TAIR:AT3G63450.2); similar to predicted protein [Populus alba x Populus tremula] (GB:AAR14273.1); contains InterPro domain Histone-fold; (InterPro:IPR009072); contains InterPro domain Nucleotide-binding, alpha-beta plait; (InterPro:IPR012677); contains InterPro domain Zinc finger, CCCH-type; (InterPro:IPR000571); contains InterPro domain…	AT3G51950	82.4 bits (202)	3e-16	-1.31122	0.000636846	0.966802
475	CAS-CS-128018	128018	NA	leucine-rich repeat transmembrane protein kinase, putative; similar to leucine-rich repeat transmembrane protein kinase, putative [Arabidopsis thaliana] (TAIR:AT3G47090.1); similar to EFR (EF-TU RECEPTOR), ATP binding / kinase/ protein serine/threonine kinase [Arabidopsis thaliana] (TAIR:AT5G20480.1); similar to leucine-rich repeat transmembrane protein kinase, putative [Arabidopsis thaliana] (TA…	AT3G47570	123 bits (308)	2e-28	-2.0086	3.12278e-06	0.999965
476	CAS-CS-128138	128138	NA	NA	NA	180 bits (456)	4e-46	2.55417	3.93114e-07	0.999998
477	CAS-CS-128307	128307	NA	lecithin:cholesterol acyltransferase family protein / LACT family protein; similar to ATPDAT (Arabidopsis thaliana phospholipid:diacylglycerol acyltransferase), phosphatidylcholine-sterol O-acyltransferase [Arabidopsis thaliana] (TAIR:AT5G13640.1); similar to lecithine cholesterol acyltransferase-like protein [Medicago truncatula] (GB:AAP47635.1); similar to hypothetical protein [Ipomoea trifida]…	AT3G44830	329 bits (843)	1e-90	3.65365	1.51724e-05	0.999734
478	CAS-CS-128338	128338	AtWRKY47	member of WRKY Transcription Factor; Group II-b	AT4G01720	114 bits (284)	9e-26	2.91398	0.00020462	0.992537
479	CAS-CS-128453	128453	NA	mitochondrial substrate carrier family protein; similar to mitochondrial substrate carrier family protein [Arabidopsis thaliana] (TAIR:AT2G30160.1); similar to Mitochondrial carrier protein [Ribes nigrum] (GB:CAA07568.1); contains InterPro domain Mitochondrial carrier protein; (InterPro:IPR002067); contains InterPro domain Mitochondrial substrate carrier; (InterPro:IPR001993)	AT1G07030	117 bits (293)	8e-27	2.01798	1.45826e-05	0.999748
480	CAS-CS-128622	128622	NA	esterase/lipase/thioesterase family protein; similar to catalytic [Arabidopsis thaliana] (TAIR:AT5G41130.1); similar to esterase/lipase/thioesterase family protein [Arabidopsis thaliana] (TAIR:AT3G26840.1); similar to esterase/lipase/thioesterase family protein [Arabidopsis thaliana] (TAIR:AT3G26820.1); similar to Os09g0509500 [Oryza sativa (japonica cultivar-group)] (GB:NP_001063630.1); similar …	AT5G41120	320 bits (821)	4e-88	-1.95514	4.45953e-05	0.99897
481	CAS-CS-128667	128667	ATLOX2	Chloroplast lipoxygenase required for wound-induced jasmonic acid accumulation in Arabidopsis.Mutants are resistant to Staphylococcus aureus and accumulate salicylic acid upon infection.	AT3G45140	132 bits (333)	2e-31	1.82634	0.000814969	0.954399
482	CAS-CS-128923	128923	LRX2	encodes a paralog of LRX1 (LEUCINE-RICH REPEAT/EXTENSIN 1) which acts synergistically with LRX1 in root hair cell morphogenesis.	AT1G62440	59.7 bits (143)	2e-09	1.85738	0.000617751	0.968148
483	CAS-CS-128926	128926	NA	similar to unknown protein [Arabidopsis thaliana] (TAIR:AT2G32190.1); similar to conserved hypothetical protein [Medicago truncatula] (GB:ABD32591.1)	AT2G32210	65.9 bits (159)	2e-11	-2.33989	0.00012189	0.996074
484	CAS-CS-129036	129036	APM1	encodes an aminopeptidase, a ortholog of mouse microsomal AP (EC 3.4.11.2).	AT4G33090	106 bits (265)	3e-27	2.28888	8.20772e-05	0.997612
485	CAS-CS-129221	129221	NA	catalytic; similar to esterase/lipase/thioesterase family protein [Arabidopsis thaliana] (TAIR:AT5G41120.1); similar to esterase/lipase/thioesterase family protein [Arabidopsis thaliana] (TAIR:AT3G26840.1); similar to esterase/lipase/thioesterase family protein [Arabidopsis thaliana] (TAIR:AT3G26820.1); similar to Os09g0509500 [Oryza sativa (japonica cultivar-group)] (GB:NP_001063630.1); similar …	AT5G41130	65.9 bits (159)	3e-11	2.39353	0.000631594	0.967178
486	CAS-CS-129308	129308	ATMYB14	Member of the R2R3 factor gene family.	AT2G31180	214 bits (545)	5e-56	1.78498	0.000253448	0.989998
487	CAS-CS-129724	129724	CSD2	Encodes a chloroplastic copper/zinc superoxide dismutase CSD2 that can detoxify superoxide radicals. Its expression is affected by miR398-directed mRNA cleavage.	AT2G28190	74.7 bits (182)	6e-14	1.59085	4.90571e-05	0.998835
488	CAS-CS-129855	129855	ATSDI1	male sterility MS5 family protein; similar to male sterility MS5 family protein [Arabidopsis thaliana] (TAIR:AT1G04770.1); similar to Os05g0506000 [Oryza sativa (japonica cultivar-group)] (GB:NP_001055980.1); similar to unknown [Oryza sativa] (GB:AAC72543.1); contains InterPro domain Tetratricopeptide region; (InterPro:IPR013026); contains InterPro domain Tetratricopeptide TPR_2; (InterPro:IPR013…	AT5G48850	343 bits (879)	8e-95	-1.80271	2.07965e-07	0.999999
489	CAS-CS-129900	129900	CRCK2	high overall homology to CRCK1	AT4G00330	146 bits (369)	8e-54	3.90429	2.81463e-05	0.999418
490	CAS-CS-129932	129932	NA	similar to unknown protein [Arabidopsis thaliana] (TAIR:AT5G35110.1)	AT2G46490	87.8 bits (216)	6e-18	3.18312	5.31916e-05	0.998677
491	CAS-CS-129967	129967	NA	FAD-binding domain-containing protein; Identical to Reticuline oxidase-like protein precursor (EC 1.21.-.-) [Arabidopsis Thaliana] (GB:Q9SVG4;GB:Q3E9Y2;GB:Q8H7B5); similar to ATSEC1A, electron carrier [Arabidopsis thaliana] (TAIR:AT1G01980.1); similar to FAD-binding domain-containing protein [Arabidopsis thaliana] (TAIR:AT4G20840.1); similar to FAD-binding domain-containing protein [Arabidopsis t…	AT4G20830	107 bits (266)	3e-24	1.96981	0.000617751	0.968153
492	CAS-CS-130032	130032	NA	encodes a protein whose sequence is similar to a 2-oxoglutarate-dependent dioxygenase	AT1G06620	198 bits (503)	3e-51	2.00534	0.000688425	0.963756
493	CAS-CS-130088	130088	NA	UDP-glycosyltransferase/ transferase, transferring glycosyl groups; similar to UDP-glucoronosyl/UDP-glucosyl transferase family protein [Arabidopsis thaliana] (TAIR:AT3G46680.1); similar to UDP-glucoronosyl/UDP-glucosyl transferase family protein [Arabidopsis thaliana] (TAIR:AT3G46690.1); similar to glucuronosyl transferase homolog, ripening-related - tomato (fragment) (GB:S39507); contains Inter…	AT3G46700	99.0 bits (245)	2e-29	1.8765	0.000253941	0.989955
494	CAS-CS-130273	130273	UGT84A1	Encodes a protein that might have sinapic acid:UDP-glucose glucosyltransferase activity.	AT4G15480	114 bits (285)	2e-28	1.80593	6.77052e-06	0.999912
495	CAS-CS-130314	130314	NA	ChaC-like family protein; similar to ChaC-like family protein [Arabidopsis thaliana] (TAIR:AT5G26220.1); similar to ChaC-like family protein-like [Solanum tuberosum] (GB:ABB87104.1); similar to meloidogyne-induced (GB:ABA46779.1); contains InterPro domain ChaC-like protein; (InterPro:IPR006840)	AT4G31290	75.1 bits (183)	2e-22	2.68449	5.64639e-06	0.999928
496	CAS-CS-130527	130527	ATKAO2	ent-kaurenoic acid hydroxylase (KAO2)	AT2G32440	191 bits (485)	1e-55	2.18802	0.000507462	0.975688
497	CAS-CS-130626	130626	NA	similar to unknown protein [Arabidopsis thaliana] (TAIR:AT5G01100.1); similar to unknown protein [Arabidopsis thaliana] (TAIR:AT3G54100.1); similar to Os05g0451900 [Oryza sativa (japonica cultivar-group)] (GB:NP_001055708.1); similar to putative axi 1 [Oryza sativa (japonica cultivar-group)] (GB:BAD82651.1); contains InterPro domain Protein of unknown function DUF246, plant; (InterPro:IPR004348)	AT2G37980	313 bits (803)	7e-86	-1.8771	3.06457e-05	0.999357
498	CAS-CS-130814	130814	NA	permease; Identical to Nucleobase-ascorbate transporter 11 (AtNAT11) (NAT11) [Arabidopsis Thaliana] (GB:Q6SZ87;GB:Q8GWX5;GB:Q8LC52;GB:Q9SZK5); similar to xanthine/uracil permease family protein [Arabidopsis thaliana] (TAIR:AT2G27810.1); similar to putative permease 1 [Oryza sativa (japonica cultivar-group)] (GB:BAB61205.1); similar to Os07g0490500 [Oryza sativa (japonica cultivar-group)] (GB:NP_0…	AT4G38050	95.9 bits (237)	2e-33	3.83418	0.000604302	0.969052
499	CAS-CS-130816	130816	NA	encodes a protein whose sequence is similar to SAM:salicylic acid carboxyl methyltransferase (SAMT) (GI:6002712)(Clarkia breweri) and to SAM:benzoic acid carboxyl methyltransferase (BAMT)(GI:9789277)(Antirrhinum majus)	AT5G38020	55.8 bits (133)	3e-08	-1.58484	9.61057e-07	0.999992
500	CAS-CS-130821	130821	ATMYB7	Encodes a member of MYB3R- and R2R3- type MYB- encoding genes	AT2G16720	208 bits (529)	4e-54	3.1621	0.000409205	0.981453
501	CAS-CS-130950	130950	NA	similar to unknown protein [Arabidopsis thaliana] (TAIR:AT5G11290.1); similar to Plant protein of unknown function [Medicago truncatula] (GB:ABE78528.1); contains InterPro domain Protein of unknown function DUF862, eukaryotic; (InterPro:IPR008580); contains InterPro domain Protein of unknown function DUF247, plant; (InterPro:IPR004158)	AT4G31980	73.9 bits (180)	1e-13	-2.14143	6.9462e-05	0.998117
502	CAS-CS-131033	131033	NA	kinesin motor protein-related; similar to kinesin motor protein-related [Arabidopsis thaliana] (TAIR:AT5G27950.1); similar to BY-2 kinesin-like protein 5 [Nicotiana tabacum] (GB:BAB40709.1); contains InterPro domain Kinesin, motor region; (InterPro:IPR001752)	AT1G55550	60.1 bits (144)	2e-09	1.83841	0.000595789	0.969635
503	CAS-CS-131125	131125	NA	senescence-associated protein, putative; similar to germination protein-related [Arabidopsis thaliana] (TAIR:AT3G29970.1); similar to HvB12D [Hordeum vulgare subsp. vulgare] (GB:CAA54065.1); contains InterPro domain B12D; (InterPro:IPR010530)	AT3G48140	115 bits (289)	3e-26	-2.18566	9.75368e-08	1
504	CAS-CS-131138	131138	NA	encodes a protein whose sequence is similar to SAM:salicylic acid carboxyl methyltransferase (SAMT) (GI:6002712)(Clarkia breweri) and to SAM:benzoic acid carboxyl methyltransferase (BAMT)(GI:9789277)(Antirrhinum majus)	AT5G38020	146 bits (368)	2e-35	3.65255	1.84873e-07	0.999999
505	CAS-CS-131161	131161	NA	leucine-rich repeat family protein / extensin family protein; similar to leucine-rich repeat family protein / extensin family protein [Arabidopsis thaliana] (TAIR:AT4G13340.1); similar to extensin precursor-like [Oryza sativa (japonica cultivar-group)] (GB:BAB91812.1); contains InterPro domain Pistil-specific extensin-like protein; (InterPro:IPR003882); contains InterPro domain Leucine-rich repea…	AT3G22800	173 bits (438)	8e-44	3.49472	1.84873e-07	0.999999
506	CAS-CS-131275	131275	NA	disease resistance-responsive protein-related / dirigent protein-related; similar to disease resistance-responsive family protein [Arabidopsis thaliana] (TAIR:AT1G65870.1); similar to dirigent-related protein [Tamarix androssowii] (GB:ABE73781.1); contains InterPro domain Plant disease resistance response protein; (InterPro:IPR004265)	AT2G21100	218 bits (554)	2e-57	2.64857	1.28128e-05	0.999793
507	CAS-CS-131302	131302	ARK3	encodes a putative receptor-like serine/threonine protein kinases that is similar to Brassica self-incompatibility (S) locus. Expressed in root. Shoot expression limited to limited to the root-hypocotyl transition zone and at the base of lateral roots as well as in axillary buds, and pedicels.	AT4G21380	74.3 bits (181)	1e-13	-3.44725	6.1753e-05	0.998387
508	CAS-CS-131325	131325	JAZ8	similar to unknown protein [Arabidopsis thaliana] (TAIR:AT2G34600.1); similar to ZIM [Medicago truncatula] (GB:ABE81432.1); contains InterPro domain ZIM; (InterPro:IPR010399)	AT1G30135	60.1 bits (144)	2e-09	2.95062	2.16003e-05	0.999589
509	CAS-CS-131326	131326	ATCHITIV	encodes an EP3 chitinase that is expressed during somatic embryogenesis in 'nursing' cells surrounding the embryos but not in embryos themselves. The gene is also expressed in mature pollen and growing pollen tubes until they enter the receptive synergid, but not in endosperm and integuments as in carrot. Post-embryonically, expression is found in hydathodes, stipules, root epidermis and emerging…	AT3G54420	189 bits (480)	2e-48	3.53112	1.0542e-06	0.999991
510	CAS-CS-131338	131338	NA	trypsin and protease inhibitor family protein / Kunitz family protein; similar to trypsin and protease inhibitor family protein / Kunitz family protein [Arabidopsis thaliana] (TAIR:AT1G73260.1); similar to Lemir [Lycopersicon esculentum] (GB:AAC63057.1); contains InterPro domain Proteinase inhibitor I3, Kunitz legume; (InterPro:IPR002160); contains InterPro domain Kunitz inhibitor ST1-like; (Inte…	AT1G17860	54.3 bits (129)	1e-07	3.06368	3.97605e-06	0.999952
511	CAS-CS-131418	131420	NA	similar to unknown protein [Arabidopsis thaliana] (TAIR:AT3G54000.1); similar to IMP dehydrogenase/GMP reductase [Medicago truncatula] (GB:ABD33149.1)	AT5G59050	72.8 bits (177)	2e-23	4.99105	0.000352269	0.984733
512	CAS-CS-131477	131477	SBE2.2	Encodes starch branching enzyme (E.C.2.4.1.18) similar to SBE2 from maize and rice. Expressed throughout the plant and highest in seedlings and cauline leaves.	AT5G03650	154 bits (388)	8e-38	-1.95826	0.000502601	0.97596
513	CAS-CS-131563	131563	NA	sulfotransferase family protein; similar to sulfotransferase family protein [Arabidopsis thaliana] (TAIR:AT3G45070.1); similar to Sulfotransferase [Medicago truncatula] (GB:ABE89261.1); contains InterPro domain Sulfotransferase; (InterPro:IPR000863)	AT3G45080	175 bits (444)	2e-44	1.39452	2.02835e-05	0.99962
514	CAS-CS-131591	131591	NA	sulfotransferase family protein; similar to sulfotransferase family protein [Arabidopsis thaliana] (TAIR:AT3G45070.1); similar to Sulfotransferase [Medicago truncatula] (GB:ABE89261.1); contains InterPro domain Sulfotransferase; (InterPro:IPR000863)	AT3G45080	176 bits (445)	2e-44	-2.37309	8.71916	0.997408
	NA: not applicable
	(*) CAS = citrus annotated sequence
