# Supplementary material for: Candidatus Liberibacter americanus induces significant reprogramming of the transcriptome of the susceptible citrus genotype
Source: BMC Genomics. 2013 Apr 12;14:247. doi: 10.1186/1471-2164-14-247 (PMC3635983; doi:10.1186/1471-2164-14-247)
Supplement: Additional file 3 — Biological processes (BPs) overrepresented by Gene Set Enrichment Analysis (GSEA). The up- and downregulated genes belonging to each enriched BP are displayed as TAIR codes. In some cases, more than one citrus probe ID was annotated with the same TAIR code. Details for the citrus probe ID, putative annotation and fold change of each TAIR code are listed in Additional file 4. [file 1471-2164-14-247-S3.xlsx]

## Sheet: Plan1
Additional file 3 - Biological processes (BPs) overrepresented by Gene Set Enrichment Analysis (GSEA).
The up- and downregulated genes belonging to each enriched BP are displayed as TAIR codes. In some cases, more than one citrus probe ID was annotated with the same TAIR code. Detailed information about the citrus probe ID, putative annotation and fold change pf each TAIR code are listed in Additional file 4.
GO term	Description	GSEA analysis					Upregulated citrus genes (displayed as TAIR codes)	Downregulated citrus genes (displayed as TAIR codes)
		Total number of probe ID/ GO	Expected number of probe ID	Number of probe ID found	P-value	Odds Ratio
GO:0065007	Biological regulation	1823	55.6333	82	0.00013011	1.6437	AT1G19640, AT1G04120, AT2G18950, AT2G30250, AT2G31180, AT3G16350, AT3G51480, AT4G31500, AT5G47910, AT5G67300, AT1G62300, AT1G80840, AT3G56400, AT5G25910, AT1G68320, AT2G26170, AT5G48930, AT1G19180, AT3G23240, AT1G47890, AT1G71400, AT3G11080, AT3G48090, AT4G12010, AT5G40170, AT1G61800, AT3G12500, AT5G61890, AT3G52430, AT1G20925, AT1G76520, AT4G33090, AT1G05710, AT5G43270, AT1G09250, AT3G07340, AT5…	AT1G14920, AT2G16720, AT2G26650, AT2G46970, AT3G54720, AT4G16780, AT5G13930, AT2G03760, AT1G14900, AT3G15270, AT1G25440, AT1G51120, AT3G61950, AT1G68520, AT1G69580, AT4G23980, AT2G21650, AT1G32940, AT1G32970, AT1G69970, AT2G44940, AT2G45190, AT3G59400, AT4G20270, AT5G10930, AT5G28770, AT5G14420, AT4G23640
GO:0023052	Signaling	639	19.5006	36	0.000273964	1.99685	AT3G03520, AT1G62300, AT3G56400, AT5G25910, AT1G68320, AT1G19180, AT3G23240, AT1G47890, AT1G71400, AT3G11080, AT3G48090, AT4G12010, AT5G40170, AT3G12500, AT3G52430, AT5G48850, AT1G07390, AT1G58190, AT1G74180, AT3G53240, AT4G21380, AT1G68400, AT1G09970, AT1G35710, AT3G47110, AT3G47570	AT1G19640, AT1G14920, AT2G46970, AT4G16780, AT4G04955, AT5G60450, AT1G69970, AT3G59400, AT4G20270, AT5G10930
GO:0050794	Regulation of cellular process	1404	42.8465	63	0.000987755	1.59763	AT2G30250, AT2G31180, AT3G16350, AT5G47910, AT5G67300, AT1G62300, AT1G80840, AT3G56400, AT4G17500, AT5G25910, AT1G68320, AT2G26170, AT5G48930, AT1G19180, AT3G23240, AT1G47890, AT1G71400, AT3G11080, AT3G48090, AT4G12010, AT5G40170, AT1G61800, AT3G12500, AT3G52430, AT1G05710, AT5G43270, AT1G09250, AT3G07340, AT5G57150, AT5G61430, AT4G00950, AT4G01720, AT1G07390, AT1G58190, AT1G74180, AT3G53240, AT5…	AT1G19640, AT1G14920, AT2G16720, AT2G46970, AT4G16780, AT5G13930, AT1G14900, AT3G15270, AT5G60450, AT1G25440, AT1G51120, AT3G61950, AT1G68520, AT1G69580, AT1G69170, AT4G23980, AT1G69970, AT2G44940, AT3G59400, AT5G10930, AT5G28770
GO:0031326	Regulation of cellular biosynthetic process	739	22.3787	38	0.000929404	1.8241	AT2G30250, AT2G31180, AT3G16350, AT5G67300, AT1G62300, AT1G80840, AT3G56400, AT4G17500, AT1G68320, AT3G23240, AT5G61890, AT1G05710, AT5G43270, AT1G09250, AT3G07340, AT5G57150, AT5G61430, AT4G00950, AT4G01720, AT5G13330, AT5G06800, AT5G07310	AT2G16720, AT2G46970, AT4G16780, AT1G14900, AT3G15270, AT5G60450, AT1G25440, AT1G51120, AT3G61950, AT1G68520, AT1G69580, AT1G69170, AT4G23980, AT2G21650, AT2G44940
GO:0019222	Regulation of metabolic process	890	27.1605	44	0.000970318	1.74364	AT2G30250, AT2G31180, AT3G16350, AT5G67300, AT1G62300, AT1G80840, AT3G56400, AT4G17500, AT1G68320, AT2G26170, AT5G48930, AT3G23240, AT3G48090, AT1G61800, AT5G61890, AT3G52430, AT1G05710, AT5G43270, AT1G09250, AT3G07340, AT5G57150, AT5G61430, AT4G00950, AT4G01720, AT5G13330, AT5G06800, AT5G07310	AT2G16720, AT2G46970, AT4G16780, AT5G13930, AT1G14900, AT3G15270, AT5G60450, AT1G25440, AT1G51120, AT3G61950, AT1G68520, AT1G69580, AT1G69170, AT4G23980,AT2G21650, AT2G21650, AT2G44940, AT5G28770
GO:0010556	Regulation of macromolecule biosynthetic process	725	22.1251	38	0.000753322	1.84711	AT2G30250, AT2G31180, AT3G16350, AT5G67300, AT1G62300, AT1G80840, AT3G56400, AT4G17500, AT1G68320, AT3G23240, AT5G61890, AT1G05710, AT1G09250, AT3G07340, AT5G57150, AT5G61430, AT4G00950, AT4G01720, AT5G13330, AT5G06800, AT5G07310	AT2G16720, AT2G46970, AT4G16780, AT1G14900, AT3G15270, AT5G60450, AT1G25440, AT1G51120, AT3G61950, AT1G68520, AT1G69580, AT1G69170, AT4G23980, AT2G21650, AT2G44940, AT5G28770
GO:0032774	RNA biosynthesis process	380	11.5966	22	0.00305824	2.01458	AT2G30250, AT2G31180, AT5G67300, AT1G62300, AT1G80840, AT3G56400, AT4G17500, AT1G68320, AT3G23240, AT5G61890, AT4G01720, AT5G07310, AT5G13330	AT2G16720, AT4G16780, AT1G14900, AT5G60450, AT1G51120, AT4G23980, AT2G21650, AT2G44940, AT5G28770
GO:0006355	Regulation of transcription DNA-dependent	346	10.559	22	0.000939739	2.23286	AT2G30250, AT2G31180, AT5G67300, AT1G62300, AT1G80840, AT3G56400, AT4G17500, AT1G68320, AT3G23240, AT5G61890, AT4G01720, AT5G13330, AT5G07310	AT2G16720, AT4G16780, AT1G14900, AT5G60450, AT1G51120, AT4G23980, AT2G21650, AT2G44940, AT5G28770
GO:0019219	Regulation of ...nucleic acid metabolic process	720	21.9726	38	0.000661372	1.86152	AT2G30250, AT2G31180, AT3G16350, AT1G62300, AT1G80840, AT3G56400, AT4G17500, AT1G68320, AT3G23240, AT1G05710, AT1G09250, AT3G07340, AT4G00950, AT4G01720, AT5G07310	AT2G16720, AT2G46970, AT4G16780, AT1G14900, AT3G15270, AT1G25440, AT1G51120, AT3G61950, AT1G68520, AT1G69580, AT1G69170, AT4G23980, AT2G21650, AT2G44940, AT5G28770
GO:0010468	Regulation of gene expression	786	23.9867	38	0.00318485	1.68679	AT2G30250, AT2G31180, AT3G16350, AT5G67300, AT1G62300, AT1G80840, AT4G17500, AT1G68320, AT3G23240, AT5G61890, AT1G05710, AT5G43270, AT1G09250, AT3G07340, AT5G57150, AT5G61430, AT4G00950, AT4G01720, AT5G06800, AT5G07310, AT5G13330	AT2G16720, AT2G46970, AT4G16780, AT1G14900, AT3G15270, AT5G60450, AT1G25440, AT1G51120, AT3G61950, AT1G68520, AT1G69580, AT1G69170, AT4G23980, AT2G21650, AT2G44940, AT5G28770
GO:0006350	Transcription	763	23.2848	38	0.00190668	1.74407	AT2G30250, AT2G31180, AT3G16350, AT5G67300, AT1G62300, AT1G80840, AT3G56400, AT4G17500, AT1G68320, AT3G23240, AT5G61890, AT1G05710, AT5G43270, AT1G09250, AT3G07340, AT5G57150, AT5G61430, AT4G00950, AT4G01720, AT5G06800, AT5G07310, AT5G13330	AT2G16720, AT2G46970, AT4G16780, AT1G14900, AT3G15270, AT5G60450, AT1G25440, AT1G51120, AT3G61950, AT1G68520, AT1G69580, AT1G69170, AT4G23980, AT2G21650, AT2G44940, AT1G53420, AT5G28770
GO:0009416	Response to light stimulus	326	9.94868	21	0.00103627	2.2613	AT3G51480, AT4G01900, AT4G15480, AT4G31500, AT5G20250	AT1G14920, AT1G15820, AT1G17870, AT1G29920, AT2G28190, AT2G29090, AT2G46970, AT2G47450, AT3G27690, AT3G54720, AT4G10340, AT4G16780, AT5G01530, AT5G04530, AT5G10250, AT5G13930
GO:0010218	Response to far red light	32	0.976558	6	0.000358318	7.43903	N/A	AT1G14920, AT1G29920, AT3G27690, AT4G10340, AT4G16780, AT5G01530
GO:0010114	Response to red light	36	1.09863	6	0.000694952	6.44489	AT4G31500	AT1G29920, AT2G29090, AT3G27690, AT4G10340, AT5G01530
GO:0015979	Photosynthesis	130	3.96727	12	0.000615827	3.30802	AT1G61800	AT1G15820, AT1G29920, AT3G27690, AT4G10340, AT5G01530, AT1G06680, AT1G30380, AT1G61520, AT2G45770, AT3G56940, AT5G54270
GO:0006950	Response to stress	835	23.5398	39	0.00121919	1.78457	AT1G19640, AT1G04120, AT1G23740, AT2G30250, AT2G31180, AT2G38750, AT2G39800, AT3G03520, AT3G16350, AT3G17020, AT3G22840, AT3G25780, AT3G45140, AT3G46970, AT4G26840, AT5G15650, AT5G20250, AT5G67300, AT1G62300, AT1G68320, AT1G74950, AT5G48850, AT3G09640, AT1G19670, AT4G20830, AT5G05340	AT1G08920, AT1G14920, AT1G17870, AT2G16720, AT2G26650, AT2G28190, AT2G45960, AT5G04530, AT5G13930, AT5G40390, AT5G54110, AT4G04955, AT2G22420
GO:0009628	Response to abiotic stimulus	852	26.0009	51	2.40498e-06	2.19258	AT1G04120, AT1G08830, AT1G23740, AT2G18950, AT2G30250, AT2G31180, AT2G38750, AT2G39800, AT3G03520, AT3G04720, AT3G12490, AT3G16350, AT3G17020, AT3G22840, AT3G25780, AT3G45140, AT3G46970, AT3G51480, AT3G52450, AT4G01900, AT4G11650, AT4G15480, AT4G26840, AT4G31500, AT5G15650, AT5G20250, AT5G47910, AT5G67300	AT1G08920, AT1G14920, AT1G15820, AT1G17870, AT1G29920, AT2G16720, AT2G26650, AT2G28190, AT2G29090, AT2G45960, AT2G46970, AT2G47450, AT3G01500, AT3G27690, AT3G54720, AT4G10340, AT4G16780, AT5G01530, AT5G10250, AT5G13930, AT5G40390, AT5G54110, AT5G04530
GO:0009651	Response to salt stress	265	8.08712	17	0.00317441	2.23637	AT1G19640, AT1G04120, AT1G08830, AT2G30250, AT2G31180, AT2G38750, AT2G39800, AT3G04720, AT3G16350, AT3G25780, AT4G11650, AT5G67300,	AT1G08920, AT1G14920, AT2G16720, AT2G26650, AT2G45960
GO:0051707	Response to other organism	275	8.27688	21	8.7042e-05	2.77019	AT1G08830, AT3G25780, AT3G45140, AT4G31500, AT5G47910, AT1G80840, AT5G25910, AT5G24530, AT1G19180, AT3G11480, AT1G61800, AT2G38870, AT3G12500, AT5G61890, AT5G06320, AT5G13740	AT3G01500, AT1G06680, AT5G25110, AT5G14740
GO:0006952	Defense response	194	5.70885	18	1.65207e-05	3.50586	AT2G18950, AT3G04720, AT3G52450, AT3G56400, AT3G23240, AT1G24020, AT1G47890, AT1G50180, AT3G11080, AT3G11480, AT3G14460, AT3G14470, AT3G48090, AT3G54420, AT4G12010, AT5G40170, AT1G71400	AT2G03760
GO:0042742	Defense response to bacterium	137	4.18089	11	0.00314411	2.82963	AT1G08830, AT4G11650, AT4G31500, AT1G80840, AT3G56400, AT1G19180, AT5G06320, AT3G52430	AT3G01500, AT1G06680, AT5G14740
GO:0050832	Defense response to fungus	63	1.9226	9	0.000114615	5.40544	AT5G47910, AT1G80840, AT3G21630, AT3G56400, AT5G25910, AT2G38870, AT5G61890, AT3G12500	AT5G25110
GO:0010200	Response to chitin	67	2.04467	11	5.09182e-06	6.40629	AT3G52450, AT5G67300, AT1G62300, AT1G80840, AT3G18710, AT3G21630, AT3G52800, AT3G56400, AT4G33050, AT5G25910, AT4G17500	N/A
GO:0009814	Defense response, incompatible interaction	69	2.1057	7	0.00494274	3.63831	AT3G04720, AT4G11650, AT3G21630, AT3G56400, AT3G48090, AT3G12500, AT3G52430	N/A
GO:0006955	Immune response	156	4.76072	13	0.000976121	2.95916	AT3G04720, AT3G52450, AT4G11650, AT4G31500, AT1G80840, AT3G21630, AT3G56400, AT3G48090, AT3G54420, AT4G12010, AT3G12500, AT5G06320, AT3G52430	N/A
GO:0009862	SAR, salicylic acid mediated signaling pathway	10	0.305174	3	0.00288266	13.7215	AT3G56400, AT3G48090, AT3G52430	N/A
GO:0071446	Cellular Response to Salicylic acid stimulus	18	0.549314	4	0.0018585	9.16788	AT3G56400, AT3G48090, AT3G52430	AT1G14920
GO:0009867	Jasmonic acid mediated signaling pathway	27	0.823971	5	0.00119398	7.30814	AT1G19640, AT3G56400, AT1G19180, AT3G23240, AT5G07010	AT1G14920, AT5G07010
GO:0009753	Response to jasmonic acid stimulus	83	2.53295	12	7.46949e-06	5.5208	AT1G19640, AT2G31180, AT3G16350, AT5G67300, AT3G56400, AT1G19180, AT1G74950, AT3G23240, AT3G45140	AT1G14920, AT5G13930
GO:0009694	Jasmonic acid metabolic process	21	0.640866	4	0.00338173	7.54802	AT1G19640, AT3G25780, AT3G45140, AT5G07010	AT5G07010
GO:0009723	Response to ethylene stimulus	82	2.50243	9	0.000853879	3.99184	AT2G31180, AT3G04720, AT3G16350, AT5G67300, AT3G23240, AT3G12500, AT1G05710, AT2G31730	AT1G14920
GO:0009812	Flavonoid metabolic process	48	1.46484	7	0.00058211	5.51206	AT4G01900, AT1G17020, AT1G49390, AT2G26170, AT5G24530, AT5G48930	AT5G13930
GO:0009962	Regulation of Flavonoid Biosynthetic process	8	0.244139	3	0.00140793	19.2135	AT2G26170, AT5G48930	AT5G13930
GO:0019748	Secondary metabolic process	226	6.89694	21	5.65365e-06	3.39478	AT4G01900, AT4G31500, AT3G56400, AT1G17020, AT1G49390, AT1G68320, AT2G26170, AT4G13660, AT4G34050, AT5G24530, AT5G48930, AT5G62480, AT5G66690	AT2G29090, AT5G13930, AT1G78960, AT2G21100, AT2G32440, AT3G57030, AT4G10490, AT3G51440
GO:0009699	Phenylpropanoid biosynthetic process	75	2.28881	10	8.76129e-05	4.99912	AT4G01900, AT1G17020, AT1G49390, AT2G26170, AT4G13660, AT4G34050, AT5G24530, AT5G48930	AT5G13930, AT2G21100,
GO:0009759	Indole glucosinolate biosynthetic process	2	0.0610349	2	0.000928791	Inf	AT4G31500, AT3G56400	N/A
GO:0006800	Oxygen and ROS metabolic process	36	1.09863	5	0.00445509	5.18231	AT1G08830, AT5G47910, AT3G48090, AT3G52430	AT2G28190
GO:0001666	Response to hipoxia	12	0.366209	4	0.000347597	16.0523	AT3G48090, AT3G52430, AT4G32690, AT3G05550	N/A
GO:0009914	Hormone transport	33	1.00708	5	0.00302196	5.73907	AT2G26170, AT1G20925, AT1G76520, AT4G33090	AT5G13930
GO:0010033	Response to organic substance	533	15.8326	28	0.00245493	1.88253	AT2G38750, AT2G39800, AT3G04720, AT3G52450, AT4G01900, AT5G20250, AT1G62300, AT1G80840, AT3G18710, AT3G21630, AT3G52800, AT4G17500, AT4G33050, AT5G25910, AT1G68320, AT3G48090, AT1G61800, AT3G12500, AT3G52430, AT1G05710, AT4G08950, AT4G32690, AT2G31730, AT5G67480	AT1G08920, AT2G16720, AT4G16780, AT4G34760
GO:0009641	Shade avoidance	6	0.183105	3	0.000526336	32.0282	AT4G31500	AT2G46970, AT4G16780
GO:0010618	Aerenchyma formation	3	0.0915523	2	0.00272999	63.8876	AT3G48090, AT3G52430	N/A
GO:0009926	Auxin polar transport	31	0.94604	5	0.002274	6.18163	AT2G26170, AT1G20925, AT1G76520, AT4G33090	AT5G13930
GO:0009267	Cellular response to starvation	35	1.06811	5	0.00393285	5.35552	AT3G03520, AT1G62300, AT1G68320, AT5G48850	AT4G04955
GO:0015976	Carbon utilization	3	0.0915523	2	0.00272999	63.8876	N/A	AT3G01500, AT5G14740
