# Supplementary material for: Candidatus Liberibacter americanus induces significant reprogramming of the transcriptome of the susceptible citrus genotype
Source: BMC Genomics. 2013 Apr 12;14:247. doi: 10.1186/1471-2164-14-247 (PMC3635983; doi:10.1186/1471-2164-14-247)
Supplement: Additional file 4 — Differentially expressed citrus genes grouped into the biological processes enriched by Gene Set Enrichment Analysis (GSEA). [file 1471-2164-14-247-S4.xlsx]

## Sheet: BPs in GSEA
	Additional file 4 - Relation of the citrus genes differentially expressed grouped into the biological processes (BPs) overrrepresented by Gene Set Enrichment Analysis (GSEA).
	Probe Set	Gene Symbol	Anotation	TAIR code	Microarray analysis
#					Fold change (Log)	Fold change (linear)	Adjusted P value	Odds probability
1	109767	MRP5	Member of MRP subfamily, member of MRP subfamily	AT1G04120	3.91736	15.1092	0.00122	1
2	112695	N/A	Male sterility MS5 family protein	AT1G04770	1.97263	3.92483	0.82512	0.997577
3	120415	N/A	Ethylene-responsive protein, putative	AT1G05710	1.8196	3.52983	7.41688	0.997919
4	107606	N/A	Ethylene-responsive protein, putative	AT1G05710	2.18059	4.53339	0.141635	0.999987
5	120352	N/A	Ethylene-responsive protein, putative	AT1G05710	2.81033	7.01445	2.92102	0.99939
6	115962	PSII-P	Encodes a 23 kD extrinsic protein	AT1G06680	-2.15025	-4.43905	0.000575355	0.971255
7	125402	PSII-P	Encodes a 23 kD extrinsic protein	AT1G06680	-1.63205	-3.09953	0.00041142	0.981299
8	113965	RLP1	Protein binding; similar to leucine-rich repeat family protein	AT1G07390	1.63528	3.10648	8.18824	0.997627
9	120012	CSD1	Cytosolic copper/zinc superoxide dismutase	AT1G08830	6	64	2.47e-06	0.999974
10	101776	CSD1	Cytosolic copper/zinc superoxide dismutase	AT1G08830	6.2	73.5167	8.04e-10	1
11	115731	N/A	Carbohydrate transporter/ sugar porter	AT1G08920	-1.59614	-3.02333	0.345451	0.999959
12	113762	N/A	Transcription factor	AT1G09250	1.71993	3.2942	0.000240885	0.99069
13	102609	LRR	Leucine-rich repeat transmembrane protein kinase, putative	AT1G09970	1.53708	2.90207	0.000223488	0.991634
14	102877	HMGA	High mobility group A	AT1G14900	-1.71303	-3.27849	1.04549	0.999844
15	115731	GAI, RGA2	Similar to a putative transcription factor and transcriptional coactivators	AT1G14920	-1.6	-3.03143	3.45e-06	0.999959
16	100622	LHCB6	Light harvesting complex of photosystem II	AT1G15820	-1.55703	-2.94247	0.000769	0.958
17	106055	NRAMP6	Member of Nramp2 family	AT1G15960	2.45863	5.49694	0.000564268	0.972337
18	104821	SRG1	Fe(II)/ascorbate oxidase gene family; senescence-related gene	AT1G17020	1.53817	2.90426	0.000423588	0.980388
19	107100	EGY3	S2P-like putative metalloprotease	AT1G17870	-2.33791	-5.0557	2.76	0.999
20	109695	JAZ1	similar to unknown protein [Arabidopsis thaliana] (TAIR:AT1G74950.1)	AT1G19180	2.11658	4.33665	0.000231609	0.991196
21	114567	JAZ1	similar to unknown protein [Arabidopsis thaliana] (TAIR:AT1G74950.1)	AT1G19180	2.20107	4.5982	0.000298181	0.987748
22	108464	JAZ1	similar to unknown protein [Arabidopsis thaliana] (TAIR:AT1G74950.1)	AT1G19180	2.88175	7.37044	0.966722	0.999859
23	113804	JMT	S-adenosyl-L-methionine:jasmonic acid carboxyl methyltransferase	AT1G19640	3.54835	11.6993	0.0105399	1
24	119906	JMT	S-adenosyl-L-methionine:jasmonic acid carboxyl methyltransferase	AT1G19640	3.56142	11.8058	1.16917	0.999817
25	107543	CORI1	Chlorophyllase is the first enzyme involved in chlorophyll degradation	AT1G19670	2.73349	6.65063	2.36233	0.999533
26	103600	N/A	Auxin efflux carrier family protein	AT1G20925	1.35105	2.55098	0.000177113	0.993731
27	112665	N/A	Oxidoreductase, zinc-binding dehydrogenase	AT1G23740	1.99666	3.99075	4.77	0.999
28	116725	N/A	Oxidoreductase, zinc-binding dehydrogenase	AT1G23740	2.30211	4.93179	0.000449	0.979
29	112603	MLP423	Bet v I allergen family protein	AT1G24020	2.74194	6.68969	0.000826718	0.953345
30	100522	N/A	Zinc finger (B-box type) family protein	AT1G25440	-1.49909	-2.82664	0.000872376	0.950111
31	100399	LHCB1.1	Light harvesting complex associated with photosystem II	AT1G29920	-2.07268	-4.20667	3.51	0.999
32	114358	PSAK	Encodes subunit K of photosystem I reaction center.	AT1G30380	-1.57226	-2.9737	0.000792103	0.95595
33	101059	SBT3.5	Subtilase family protein	AT1G32940	-2.36783	-5.16164	3.21849	0.999319
34	104161	N/A	Subtilase family protein	AT1G32970	-2.11895	-4.34378	0.004017	0.999951
35	102518	N/A	Leucine-rich repeat transmembrane protein kinase, putative	AT1G35710	2.893	7.42813	0.00014528	0.995067
36	109625	RLP7	Disease resistance family protein	AT1G47890	1.44324	2.71931	0.000678185	0.96449
37	101561	N/A	Oxidoreductase, 2OG-Fe(II) oxygenase family protein	AT1G49390	2.03559	4.0999	0.000564268	0.972196
38	110958	CC-NBS-LRR	Disease resistance protein (CC-NBS-LRR class), putative	AT1G50180	2.05038	4.14215	0.474019	0.999941
39	117348	CC-NBS-LRR	Disease resistance protein (CC-NBS-LRR class), putative	AT1G50180	2.89738	7.45072	0.963349	0.999861
40	104628	N/A	AP2 domain-containing transcription factor, putative	AT1G51120	-2.78184	-6.87729	0.866187	0.99988
41	103216	N/A	Serine/threonine protein kinase-related	AT1G53420	-1.70469	-3.25959	2.62757	0.999468
42	117937	RLP9	Leucine-rich repeat family protein	AT1G58190	2.44267	5.43647	5.31916	0.998686
43	117937	RLP9	Leucine-rich repeat family protein	AT1G58190	2.44267	5.43647	5.31916	0.998686
44	108250	LHCA3	PSI type III chlorophyll a/b-binding protein (Lhca3*1)	AT1G61520	-1.72821	-3.31316	0.000716068	0.96183
45	117491	GPT2	glucose6-Phosphate/phosphate transporter 2	AT1G61800	4.21999	18.6356	0.0296136	0.999999
46	107982	WRKY6	transcription factor WRKY6 (WRKY6)	AT1G62300	2.40482	5.29569	4.03489	0.999094
47	103823	MYB62	Putative transcription factor: R2R3-MYB transcription family	AT1G68320	1.93752	3.83047	0.312278	0.999965
48	118705	N/A	Leucine-rich repeat transmembrane protein kinase, putative	AT1G68400	1.83847	3.57631	5.04464	0.998769
49	118313	N/A	Zinc finger (B-box type) family protein	AT1G68520	-1.65886	-3.15767	0.71426	0.998023
50	112928	SPL6	Squamosa promoter-binding protein-like 6 (SPL6)	AT1G69170	-2.08283	-4.23637	7.11398	0.998042
51	116449	N/A	Similar to MYR1 (MYB-RELATED PROTEIN 1) [Arabidopsis thaliana] (TAIR:AT5G18240.4)	AT1G69580	-1.75061	-3.36501	0.000125188	0.995933
52	121964	CLE26	Member of a large family of putative ligands homologous to the Clavata3 gene	AT1G69970	-1.47477	-2.77939	0.000556727	0.972746
53	117867	RLP12	Disease resistance family protein / LRR family protein	AT1G71400	3.44792	10.9126	0.000113419	0.996453
54	102436	RLP14	Leucine-rich repeat family protein	AT1G74180	1.80698	3.49909	1.2023	0.986646
55	110460	JAZ2	Similar to unknown protein	AT1G74950	1.60362	3.03905	0.000737307	0.960331
56	114870	N/A	Auxin efflux carrier family protein	AT1G76520	2.43843	5.42052	5.84943	0.99849
57	103214	LUP2	2-3-oxidosqualene (OS)-triterpene cyclase	AT1G78960	-1.94769	-3.85756	0.000575355	0.971327
58	119954	WRKY40	Pathogen-induced transcription factor	AT1G80840	2.44133	5.43142	0.000803811	0.955202
59	106985	WRKY40	Pathogen-induced transcription factor	AT1G80840	2.48621	5.60304	0.879944	0.999877
60	119264	WRKY40	Pathogen-induced transcription factor	AT1G80840	4.06914	16.7855	0.0925156	0.999993
61	109438	ST	High similarity to flavonol sulfotransferases (FSTs)	AT2G03760	-2.98542	-7.91956	0.086199	0.999881
62	130821	MYB7	Member of MYB3R- and R2R3- type MYB- encoding genes	AT2G16720	-2.14143	-4.41199	0.000409	0.981
63	118780	VTE2	Homogentisate phytyltransferase	AT2G18950	2.43322	5.40098	0.000809	0.955
64	118180	VTE2	Homogentisate phytyltransferase	AT2G18950	2.55577	5.87981	0.000688	0.964
65	116735	VTE2	Homogentisate phytyltransferase	AT2G18950	2.66865	6.35834	0.000708	0.962
66	131275	N/A	Disease resistance-responsive protein-related / dirigent protein-related	AT2G21100	-3.44725	-10.9075	1.28128	0.999793
67	106383	MEE3	MEE3 (maternal effect embryo arrest 3)	AT2G21650	-2.73452	-6.65538	0.0248728	0.999999
68	123686	N/A	Peroxidase 17 (PER17) (P17)	AT2G22420	-2.99128	-7.95179	0.000149573	0.99488
69	116354	MAX1	A member of the CYP711A cytochrome P450 family	AT2G26170	2.11852	4.34248	0.05302	0.998696
70	119884	AKT1	Shaker-like inward rectifying potassium channel	AT2G26650	-1.67008	-3.18232	0.000447	0.979
71	102785	CSD2	Chloroplastic copper/zinc superoxide dismutase	AT2G28190	-2.64868	-6.27093	0.626	1
72	129724	CSD2	Chloroplastic copper/zinc superoxide dismutase	AT2G28190	-1.80271	-3.48875	4.91	0.999
73	126808	CYP707A2	Member of the CYP707A gene family with ABA 8'-hydroxylase activity	AT2G29090	-1.42217	-2.67988	1.03973	0.97836
74	109468	WRKY25	Member of WRKY Transcription Factor; Group I	AT2G30250	1.86675	3.6471	0.00021	0.992
75	129308	MYB14	Member of the R2R3 factor gene family	AT2G31180	1.59085	3.01227	0.000253	0.99
76	120380	N/A	Ethylene-responsive protein, putative	AT2G31730	1.73223	3.32241	0.000757354	0.958731
77	130527	KAO2	Ent-kaurenoic acid hydroxylase	AT2G32440	-1.8771	-3.67336	0.000507462	0.975688
78	116614	ATAMT2	A high-affinity ammonium transporter	AT2G38290	1.67552	3.19434	0.00049039	0.976663
79	118304	ANNAT4	Annexins	AT2G38750	3	8	8.21	0.998
80	111466	ANNAT4	Annexins	AT2G38750	3.1	8.57419	8	0.998
81	113207	N/A	Protease inhibitor, putative	AT2G38870	3.11447	8.66062	0.19801	0.999635
82	113952	N/A	Protease inhibitor, putative	AT2G38870	3.79239	13.8555	0.0961057	0.999992
83	125394	N/A	Protease inhibitor, putative	AT2G38870	5.7852	55.1466	0.106719	0.999991
84	101118	P5CS1	Delta1-pyrroline-5-carboxylate synthase	AT2G39800	1.17827	2.26305	1.46874	0.959743
85	125790	N/A	A member of the DREB subfamily A-4 of ERF/AP2 transcription factor family	AT2G44940	-3.13828	-8.80474	1.77231	0.999678
86	117504	YAB1	A member of the YABBY family of transcriptional regulators	AT2G45190	-1.8438	-3.58954	6.25305	0.998357
87	104954	CPFTSY	Chloroplast SRP receptor homolog, alpha subunit CPFTSY	AT2G45770	-1.29182	-2.44837	0.00073373	0.960735
88	114499	PIP1;2	A member of the plasma membrane intrinsic protein subfamily PIP1	AT2G45960	-1.58794	-3.0062	0.000609526	0.968666
89	117207	PIL1	Myc-related bHLH transcription factor	AT2G46970	-2.56417	-5.91415	0.247136	0.999974
90	103874	PIL1	Myc-related bHLH transcription factor	AT2G46970	-2.45329	-5.47664	5.04464	0.99877
91	107609	CAO	A component of the chloroplast signal recognition particle	AT2G47450	-1.64617	-3.13002	0.000332222	0.985709
92	103796	CA1, SABP3	Carbonic anhydrase 1	AT3G01500	-1.96838	-3.91328	2.28239	0.99956
93	104171	CA1, SABP3	Carbonic anhydrase 1	AT3G01500	-1.48658	-2.80224	0.000872155	0.950391
94	117969	CA1, SABP3	Carbonic anhydrase 1	AT3G01500	-1.47579	-2.78136	0.000129206	0.995755
95	125507	CA1, SABP3	Carbonic anhydrase 1	AT3G01500	-1.40341	-2.64526	0.000739377	0.960057
96	102416	N/A	Phosphoesterase family protein	AT3G03520	2.52181	5.74302	0.247136	0.999974
97	109380	N/A	Phosphoesterase family protein	AT3G03520	2.54268	5.8267	0.0622824	0.999996
98	118060	PR4	Similar to the antifungal chitin-binding protein	AT3G04720	3.58142	11.9706	2.08207	0.999606
99	113516	N/A	Hypoxia-responsive family protein	AT3G05550	1.80712	3.49943	9.91749	0.99697
100	109022	N/A	Basic helix-loop-helix (bHLH) family protein	AT3G07340	1.67621	3.19587	0.000116296	0.996297
101	111322	APX2	Cytosolic ascorbate peroxidase APX2	AT3G09640	2.41219	5.32282	0.000113756	0.996431
102	118745	RLP35	Disease resistance family protein	AT3G11080	2.05676	4.16051	0.729904	0.999903
103	113416	BSMT1	SABATH methyltransferase	AT3G11480	3.68462	12.8582	0.114286	0.99999
104	110538	CYSB	Cysteine protease inhibitor, putative	AT3G12490	1.51419	2.85638	0.000767866	0.957873
105	105539	PR3	Basic chitinase	AT3G12500	4.32143	19.9931	7.41688	0.997919
106	106567	PR3	Basic chitinase	AT3G12500	4.85967	29.034	0.000182412	0.993494
107	108272	PR3	Basic chitinase	AT3G12500	5.1772	36.182	1.12249	0.999828
108	113431	PR3	Basic chitinase	AT3G12500	6.40658	84.8345	0.108601	0.99999
109	120034	NBS-LRR	Disease resistance protein (NBS-LRR class), putative	AT3G14460	1.6593	3.15863	0.000226706	0.991416
110	118139	NBS-LRR	Disease resistance protein (NBS-LRR class), putative	AT3G14470	2.33995	5.06285	0.312278	0.999965
111	102976	NBS-LRR	Disease resistance protein (NBS-LRR class), putative	AT3G14470	2.37575	5.19006	0.883343	0.999875
112	117318	NBS-LRR	Disease resistance protein (NBS-LRR class), putative	AT3G14470	2.74661	6.71138	0.861421	0.999882
113	113331	SPL5	Encodes a member of the SPL (squamosa-promoter binding protein-like)gene family, a novel gene family encoding DNA binding proteins and putative transcription factors. Contains the SBP-box, which encodes the SBP-domain, required and sufficient for interaction with DNA. It is involved in regulation of flowering and vegetative phase change. Its temporal expression is regulated by the microRNA miR156…	AT3G15270	-1.95395	-3.87434	0.000412275	0.981178
114	100284	MYB	Myb family transcription factor	AT3G16350	1.45696	2.74529	0.00046532	0.977953
115	112224	USP	Universal stress protein (USP) family protein	AT3G17020	1.35355	2.5554	0.000622532	0.967743
116	107621	USP	Universal stress protein (USP) family protein	AT3G17020	1.42247	2.68044	0.000173125	0.993936
117	127726	PUB29	U-box domain-containing protein	AT3G18710	1.91785	3.7786	0.000329833	0.985902
118	111673	CERK1, LYSM	Protein kinase family protein	AT3G21630	2.54826	5.84928	5.58168	0.998569
119	117557	ELIP	Early light-inducible protein	AT3G22840	1.72226	3.29953	1.13269	0.969942
120	111425	ELIP	Early light-inducible protein	AT3G22840	2.96065	7.78475	0.0650936	0.999995
121	101619	ERF1	Ethylene response factor subfamily B-3 of ERF/AP2 transcription factor family (ERF1)	AT3G23240	2.25277	4.76597	0.00063951	0.966611
122	123013	AOC3	Allene oxide cyclase	AT3G25780	1.87336	3.66385	0.000283409	0.988542
123	101215	LHCB2	Light-harvesting chlorophyll a/b-binding (LHC)	AT3G27690	-1.86099	-3.63257	0.000357623	0.984439
124	128667	LOX2	Chloroplast lipoxygenase	AT3G45140	1.85738	3.62349	0.000814969	0.954399
125	102048	LOX2	Chloroplast lipoxygenase	AT3G45140	4.85027	28.8454	0.00463874	1
126	113284	LOX2	Chloroplast lipoxygenase	AT3G45140	4.9844	31.6558	0.000118477	1
127	113197	PHS2	Cytosolic alpha-glucan phosphorylase	AT3G46970	1.24265	2.36633	0.000741687	0.959785
128	102517	N/A	Leucine-rich repeat transmembrane protein kinase, putative	AT3G47110	1.88216	3.68627	0.000575355	0.971254
129	128018	N/A	Leucine-rich repeat transmembrane protein kinase, putative	AT3G47570	2.55417	5.87329	0.312278	0.999965
130	125586	EDS1	Component of R gene-mediated disease resistance	AT3G48090	1.3416	2.53432	0.000809039	0.954785
131	115753	N/A	Strictosidine synthase family protein	AT3G51440	-3.23143	-9.39198	0.000372424	0.983572
132	116202	GLR3.6	Member of Putative ligand-gated ion channel subunit family	AT3G51480	4.21125	18.5231	0.0311503	0.999998
133	103563	PAD4	Lipase-like gene	AT3G52430	1.89126	3.70959	4.90571	0.998827
134	119807	PUB22	U-box domain-containing protein	AT3G52450	5.49938	45.2354	0.00033494	1
135	105065	AN1-like	Zinc finger (AN1-like) family protein	AT3G52800	1.23341	2.35122	0.00041142	0.981279
136	118699	RLP45	Leucine-rich repeat family protein	AT3G53240	1.93224	3.81647	0.000238257	0.99088
137	131326	ATEP3	EP3 chitinase	AT3G54420	3.06368	8.36103	0.010542	0.999991
138	113706	AMP1	Glutamate carboxypeptidase	AT3G54720	-1.47557	-2.78093	0.000383848	0.982927
139	104101	WRKY70	member of WRKY Transcription Factor; Group III	AT3G56400	2.35983	5.1331	8.61561	0.997447
140	107267	CRD1	Putative ZIP protein	AT3G56940	-2.47796	-5.57109	3.37239	0.999281
141	104129	N/A	Strictosidine synthase family protein	AT3G57030	-2.85584	-7.23925	0.000223488	0.991677
142	107462	GUN4	GUN, genomes uncoupled	AT3G59400	-1.2107	-2.3145	0.000156099	0.9946
143	100164	N/A	Basic helix-loop-helix (bHLH) family protein	AT3G61950	-1.83277	-3.5622	0.00062167	0.967842
144	110277	MEE47	Maternal effect embryo arrest 47	AT4G00950	1.32264	2.50123	0.000820182	0.953811
145	128338	WRKY47	Member of WRKY Transcription Factor; Group II-b	AT4G01720	2.01798	4.05016	0.00020462	0.992537
146	103652	GLB1, PII	PII protein	AT4G01900	1.80322	3.48998	5.23705	0.998717
147	110699	ATALN	Allantoinase which is involved in allantoin degradation and assimilation	AT4G04955	-2.08797	-4.25149	4.28186	0.999031
148	101450	EXO	Phosphate-responsive protein, putative (EXO)	AT4G08950	2.68993	6.45282	0.000330016	0.985864
149	119654	EXO	Phosphate-responsive protein, putative (EXO)	AT4G08950	3.45668	10.979	6.59453	0.998236
150	104419	LHCB5	Light-harvesting chlorophyll a/b binding protein	AT4G10340	-2.30265	-4.93363	7.76743	0.997781
151	117505	LHCB5	Light-harvesting chlorophyll a/b binding protein	AT4G10340	-1.78023	-3.43481	9.86721	0.996995
152	107170	N/A	Oxidoreductase, 2OG-Fe(II) oxygenase family protein	AT4G10490	3.71143	13.0994	1.41442	0.999758
153	111286	OSM34	osmotin-like protein	AT4G11650	4.15611	17.8285	0.312278	0.999964
154	118211	TIR-NBS-LRR	Disease resistance protein (TIR-NBS-LRR class), putative	AT4G12010	1.29262	2.44973	0.000819016	0.953971
155	120205	PRR2	Similar to pinoresinol-lariciresinol reductase from pine	AT4G13660	1.60653	3.04519	0.000184503	0.993368
156	107435	UGT84A1	acid:UDP-glucose glucosyltransferase	AT4G15480	2.64103	6.23777	0.0611579	0.999996
157	130273	UGT84A1	acid:UDP-glucose glucosyltransferase	AT4G15480	2.68449	6.42854	0.677052	0.999912
158	107933	ATHB2	Homeobox-leucine zipper protein HAT4	AT4G16780	-1.46104	-2.75307	0.000396793	0.982113
159	106685	ATHB2	Homeobox-leucine zipper protein HAT4	AT4G16780	-1.45878	-2.74876	0.000342022	0.9852
160	125093	ATERF-1	Ethylene response factor subfamily B-3 of ERF/AP2 transcription factor family (ATERF-1)	AT4G17500	2.36001	5.13374	0.00011677	0.996271
161	120505	BAM3	CLAVATA1-related receptor kinase-like protein	AT4G20270	-1.98397	-3.9558	0.00023203	0.991159
162	129967	N/A	FAD-binding domain-containing protein	AT4G20830	2.00534	4.01483	0.000617751	0.968153
163	131302	ARK3	Encodes a putative receptor-like serine/threonine protein kinases	AT4G21380	2.95062	7.73081	0.61753	0.998387
164	109476	KUP4	Functions as a potassium transporter	AT4G23640	-1.25416	-2.38528	0.000595789	0.969759
165	114324	ARF9	Encodes auxin response factor 9 (ARF9).	AT4G23980	-2.4657	-5.52395	1.09495	0.999834
166	105277	SUMO1	Small ubiquitin-like modifier (SUMO) polypeptide	AT4G26840	1.68192	3.20855	0.000564268	0.972185
167	115708	CYP83B1	Oxime-metabolizing enzyme	AT4G31500	2.09722	4.27884	0.000203408	0.992619
168	118920	CYP83B1	Oxime-metabolizing enzyme	AT4G31500	2.25234	4.76455	0.320416	0.999963
169	111991	GLB3	Encodes a hemoglobin (Hb)	AT4G32690	3.41072	10.6348	0.0393114	0.999998
170	100053	EDA39	EDA39 (embryo sac development arrest 39); calmodulin binding	AT4G33050	1.70732	3.26554	0.000329707	0.985938
171	110853	APM1	Aminopeptidase	AT4G33090	2.1051	4.30228	0.000223902	0.991579
172	129036	APM1	Aminopeptidase	AT4G33090	2.39353	5.25441	8.20772	0.997612
173	106462	N/A	Caffeoyl-CoA 3-O-methyltransferase	AT4G34050	2.3162	4.98019	0.170988	0.999983
174	108546	N/A	Auxin-responsive family protein	AT4G34760	-3.62565	-12.3432	0.0146609	0.999999
175	102722	LHCB4	chlorophyll A-B binding protein CP29 (LHCB4)	AT5G01530	-2.27048	-4.82484	2.57783	0.999481
176	105473	LHCB4	chlorophyll A-B binding protein CP29 (LHCB4)	AT5G01530	-1.56638	-2.96161	0.000815566	0.954226
177	112162	KCS19	Beta-ketoacyl-CoA synthase family protein	AT5G04530	-2.29468	-4.90645	2.35066	0.99954
178	120584	KCS19	Beta-ketoacyl-CoA synthase family protein	AT5G04530	-2.27321	-4.83397	1.29305	0.99979
179	105073	N/A	Peroxidase, putative; Identical to Peroxidase 52 precursor	AT5G05340	4.33817	20.2264	5.02865	0.998782
180	119801	NHL3	Similar to tobacco hairpin-induced gene (HIN1) and Arabidopsis NDR1	AT5G06320	1.75155	3.3672	0.0004074	0.98157
181	123811	N/A	Myb family transcription factor	AT5G06800	6.74405	107.192	0.000468967	1
182	103582	N/A	Sulfotransferase family protein	AT5G07010	1.98164	3.94942	2.08207	0.999607
183	112765	N/A	Member of the ethylene response factor subfamily B-4 of ERF/AP2 transcription factor	AT5G07310	2.92154	7.57654	0.000223902	0.991563
184	104170	DOT3	Phototropic-responsive protein, putative	AT5G10250	-1.96535	-3.90507	0.000575355	0.971211
185	101360	DOT3	Phototropic-responsive protein, putative	AT5G10250	-1.83821	-3.57566	0.000319512	0.986484
186	120685	CIPK5	Encodes CBL-interacting protein kinase 5 (CIPK5)	AT5G10930	-2.05845	-4.16539	0.33534	0.999288
187	112330	Rap2.6L	Member of the ethylene response factor subfamily B-4 of ERF/AP2 transcription factor	AT5G13330	2.55998	5.897	0.53988	0.998647
188	107167	ZIF1	ZIF1 (ZINC INDUCED FACILITATOR 1); carbohydrate transporter/ sugar porter	AT5G13740	1.37162	2.58761	0.000872376	0.950047
189	120224	CHS	Chalcone synthase	AT5G13930	-3.7211	-13.1875	0.000239374	0.990815
190	127838	CHS	Chalcone synthase	AT5G13930	-3.5621	-11.8113	9.28131	0.997216
191	105994	RGLG2	Copine-related	AT5G14420	-1.39674	-2.63306	0.000121249	0.996106
192	114665	CA2	Beta carbonic anhydrase	AT5G14740	-2.00516	-4.01433	3.37634	0.999277
193	103665	RGP2	Reversibly Glycosylated Polypeptide-2	AT5G15650	1.82005	3.53093	8.02043	0.997683
194	100713	DIN10	Glycosyl hydrolase family 36	AT5G20250	1.6372	3.11062	0.000204358	0.992566
195	118533	DIN10	Glycosyl hydrolase family 36	AT5G20250	2.80447	6.98602	0.0499028	0.999997
196	102294	N/A	Glutaredoxin, putative; Identical to Glutaredoxin-C4 precursor (AtGrxC4) (GRXC4)	AT5G20500	1.27323	2.41702	0.000317298	0.986716
197	117303	DMR6	Oxidoreductase, 2OG-Fe(II) oxygenase family protein	AT5G24530	2.17768	4.52425	0.0540299	0.999997
198	103426	DMR6	Oxidoreductase, 2OG-Fe(II) oxygenase family protein	AT5G24530	2.78657	6.89987	0.0207965	0.999999
199	100163	CIPK25	Member of AtCIPKs	AT5G25110	-1.72524	-3.30635	0.000149573	0.994883
200	123451	AtRLP52	Putative disease resistance protein induced by chitin oligomers	AT5G25910	1.73951	3.33922	2.16468	0.999584
201	100626	bZIP63	bZIP protein BZO2H3 mRNA, partial cds	AT5G28770	-1.4022	-2.64304	1.07871	0.970059
202	103141	RLP54	Disease resistance family protein; similar to leucine-rich repeat family protein	AT5G40170	1.19792	2.29409	0.000440177	0.979477
203	107540	SIP1	Encodes a protein which might be involved in the formation of verbascose	AT5G40390	-1.8689	-3.65254	0.330019	0.999961
204	107675	SIP1	Encodes a protein which might be involved in the formation of verbascose	AT5G40390	-2.1014	-4.29126	3.58172	0.999223
205	107518	SPL2	member of the SPL (squamosa-promoter binding protein-like) gene family	AT5G43270	1.80484	3.4939	0.000509915	0.975435
206	111503	RBOHD	NADPH/respiratory burst oxidase protein D	AT5G47910	1.44871	2.72964	0.000198088	0.992829
207	129855	ATSDI1	Male sterility MS5 family protein	AT5G48850	3.90429	14.973	7.60791	0.999999
208	101013	HCT	Hydroxycinnamoyl-Coenzyme A shikimate/quinate	AT5G48930	1.45105	2.73407	1.22606	0.99963
209	127292	N/A	MATE efflux protein-related; similar to MATE efflux family protein	AT5G52450	2.17377	4.51201	0.000564889	0.972105
210	104400	ATMAMI	Encodes a highly polar protein	AT5G54110	-1.47336	-2.77668	0.000420953	0.980625
211	126913	LHCB3	Component of the light harvesting chlorophyll a/b-protein complex of Photosystem II	AT5G54270	-2.24042	-4.72535	9.70975	0.997079
212	115890	LHCB3	Component of the light harvesting chlorophyll a/b-protein complex of Photosystem II	AT5G54270	-1.5296	-2.88706	5.31916	0.998678
213	108261	LHCB3	Component of the light harvesting chlorophyll a/b-protein complex of Photosystem II	AT5G54270	-1.48094	-2.79131	0.000171798	0.994014
214	103106	N/A	Basic helix-loop-helix (bHLH)	AT5G57150	2.80154	6.97184	0.092441	0.999867
215	108913	ARF4	Member of the ARF family of transcription factors which mediate auxin responses	AT5G60450	-1.27755	-2.42427	0.000833513	0.952908
216	117554	ANAC100	ANAC100/ATNAC5 (Arabidopsis NAC domain containing protein 100)	AT5G61430	2.6905	6.45537	0.016428	0.999984
217	109138	N/A	A member of ethylene response factor subfamily B-4 of ERF/AP2 transcription factor	AT5G61890	1.60714	3.04647	0.000383848	0.982938
218	124424	GST14	Glutathione transferase belonging to the tau class of GSTs	AT5G62480	2.04225	4.11887	0.000508747	0.975536
219	126787	UGT72E2	UGT72E2 is an UDPG:coniferyl alcohol glucosyltransferase	AT5G66690	2.52054	5.73797	2.31378	0.999551
220	126018	MYB44	Member of the R2R3 factor gene family	AT5G67300	1.95044	3.86492	0.000840159	0.952336
221	123922	MYB44	Member of the R2R3 factor gene family	AT5G67300	2.01849	4.0516	0.000176622	0.993765
222	103653	BT4	BTB AND TAZ DOMAIN PROTEIN 4 protein binding / transcription regulator	AT5G67480	3.36505	10.3034	0.0105399	1
