# Supplementary material for: Candidatus Liberibacter americanus induces significant reprogramming of the transcriptome of the susceptible citrus genotype
Source: BMC Genomics. 2013 Apr 12;14:247. doi: 10.1186/1471-2164-14-247 (PMC3635983; doi:10.1186/1471-2164-14-247)
Supplement: Additional file 6 — Genes and primer sequences used for RT-qPCR assays. [file 1471-2164-14-247-S6.xlsx]

## Sheet: Plan1
Additional file 6 – Genes and primer sequences used for RT-qPCR assays.
Gene symbol	Anotation	Primer Foward	Primer Reverse	Primer design
CSD2	Chloroplastic copper/zinc superoxide dismutase	TGACACACGGTGCTCCTAAA	GAACCACAAAGGCTCTTCCA	Albrecht and Bowman, 2012
SABP3	Carbonic anhydrase 1	CAGCGCCTGTGGTGGCATCA	CAGCGCCTGTGGTGGCATCA	this study
WRKY70	Transcription factor WRKY70	TCAGCAGCAGCAGGCGAATTCTT	GTCCTTCGCCGCCGGTCTCT	this study
WRKY25	Transcription factor WRKY25	GGGCATCGGCAGTGGCTCATC	GCCGCTGCCCTGCAACATTTC	this study
PR1	Pathogenesis-related 1	AAATGTGGGTGAATGAGAAAGC	ATTATTGTTGCACGTCACCTTG	this study
PR6	Pathogenesis-related 6	CCGTCTTTGGCCGCTCGTCA	GCAGCAGCAACCTCCCCGTT	this study
PP2B15	Phloem-protein B15	AGATTAGTGTTGCCGCTGGT	GAAGGAAGGGTTTCCAGGTC	Albrecht and Bowman, 2012
PP2B10	Phloem-protein B10	AGTTTCTGCCGTCCGATTAC	TTGATGAGGATGGGGTTATG	this study
CERK1	Protein kinase family protein	TACTCGTGGGAGTGGTTTGGTGTT	TCCACCGACTTGTCCACAGTGATT	this study
NADPH/RbohD	NADPH/respiratory burst oxidase protein D	CTTGACACGGCGACCCAGCA	AAGGCCGTCGGAGGTCGTGA	this study
NHL3	NDR1-HIN1 like 3	CTGCTGCTGCTGCCTATTC	CGTGGAACTTGACCTTGTTG	this study
RLP7	Disease resistance family protein	GGCTCAACGGCACCATTCCA	TGAGGGATCGCTCCTCCGAGTT	this study
USP	Universal stress protein	GCAGTGGGCTGCAGATAACGT	CCAGAGCTGCTGCTCGCCTT	this study
VTE2	Homogentisate phytyltransferase 1	TTATGCGTGCTTATGCTTGTGCCG	ATCAATACTGCAGGCACCAAAGCC	this study
NA	Auxin efflux carrier	GGCATTGCAGCCAAGGATTA	TGAGGCAGCAGCCATTACAG	this study
NA	Oxidorreductase	ACCAGCTTCCTCGTTTGTGT	TCAAGGTGGGAAAATGCTTC	Albrecht and Bowman, 2012
NA	Kunitz family protein (miraculin like protein)	GGCCACAAAACCTCAGTTGGGC	TGTCCGCGCTAATTCCACCGC	Albrecht and Bowman, 2012
NA	Miraculin like protein	GGCCACAAAACCTCAGTTGGGC	TGTCCGCGCTAATTCCACCGC	Fan et al, 2011
NA	Glucose-6-phosphate	TTCGTGTGGTGGGTAGC	GAGCATTGACGGGTTGA	this study
NA	Starch synthase	AACTGGGAGCCCACACTATG	CCGGTTCACAATTCCCTTTA	this study
NA, not applicable
