# Supplementary material for: Candidatus Liberibacter americanus induces significant reprogramming of the transcriptome of the susceptible citrus genotype
Source: BMC Genomics. 2013 Apr 12;14:247. doi: 10.1186/1471-2164-14-247 (PMC3635983; doi:10.1186/1471-2164-14-247)
Supplement: Additional file 7 — Genes and primer sequences of the reference genes tested in this study. [file 1471-2164-14-247-S7.xlsx]

## Sheet: Sheet1
Additional file 7 – Genes and primer sequences of the reference genes tested in this study.
Gene symbol	Anotation	Primer Foward	Primer Reverse	Primer design
TIP41-like	TIP41-like family protein	ACGGATAAGCATGGGACTAG	CACTCCATTATCAGCCAACTC	This study
NA	Importin	GCTAGGTCAACTTCATCTCAAG	CGCACAAATACCCAAGAGTC	This study
PTB1	Polypyrimidine Tract-binding Protein 1	CTGCTGGTTTCCAGGCGTTA	CTGGAAGCAAGTACCTGGGAATAC	Mafra et al., 2012
SAND	SAND family protein	AGGTTGTCAGCCTTGTTGGT	GCCGTGGGATTATATCTTGG	Mafra et al., 2012
EF1	Elongation factor 1-alpha	TCAGGCAAGGAGCTTGAGAAG	GGCTTGGTGGGAATCATCTTAA	Mafra et al., 2012
DIM1	DIM1 homolog / YLS8	CGAAACCTGTATGCAGATGG	ACGGTTGAGGGATCGTAAAG	Mafra et al., 2012
FBOX	F-BOX family protein	TTGGAAACTCTTTCGCCACT	CAGCAACAAAATACCCGTCT	Mafra et al., 2012
GAPDH	Glyceraldehyde-3-phosphate dehydrogenase	GGAAGGTCAAGATCGGAATCAA	CGTCCCTCTGCAAGATGACTCT	Fan et al., 2011
18S	18S ribosomal	GTGACGGAGAATTAGGGTTCG	CTGCCTTCCTTGGATGTGGTA	Kim et al., 2009
NA, not applicable
